# Supplementary material for: Genetic divergence between populations of feral and domestic forms of a mosquito disease vector assessed by transcriptomics
Source: PeerJ. 2015 Feb 26;3:e807. doi: 10.7717/peerj.807 (PMC4349049; doi:10.7717/peerj.807)
Supplement: Table S3 — Gene set composing the proteolysis ontology, found to be enriched in the 95th percentile of top-scoring Culex pipiens forms pipiens and molestus homologous codon sequence alignments as ranked by Ka value. [file peerj-03-807-s004.xlsx]

## Sheet: Table S3.
Cx. quinq reference	Observed Ka	Modeled Ka	Length	S-Sites	N-Sites	# Subst.	S-Subst.	Observed N-Subst.	Modeled N-Subst.	Annotation	# GO terms	GO terms	Enzyme code	Pfam ID	Pfam annotation
CPIJ002946	0.0141489	0.0142451	252	39.9697	212.03	8	5.02636	3	2.97364	meprin a subunit beta	4	F:metal ion binding; F:metalloendopeptidase activity; P:proteolysis; F:zinc ion binding	EC:3.4.24.0	PF01400	Astacin (Peptidase family M12A)
CPIJ013316	0.0150494	0.0161357	249	49.6574	199.343	8	4.88073	3	3.11927	zinc metalloproteinase	4	F:metal ion binding; F:metalloendopeptidase activity; P:proteolysis; F:zinc ion binding	EC:3.4.24.0	PF01400	Astacin (Peptidase family M12A)
CPIJ013318	0.0152208	0.0156352	255	57.9012	197.099	5	2.02697	3	2.97303	zinc metalloproteinase nas-4	4	F:metal ion binding; F:metalloendopeptidase activity; P:proteolysis; F:zinc ion binding	EC:3.4.24.0	PF01400	Astacin (Peptidase family M12A)
CPIJ012580	0.0132695	0.0137592	288	61.9169	226.083	6	2.94819	3	3.05181	caspase-3 precursor	3	P:apoptotic process; P:proteolysis; F:cysteine-type endopeptidase activity	EC:3.4.22.0	PF00656	Caspase domain
CPIJ017008	0.0116679	0.0127537	357	99.8853	257.115	13	9.98826	3	3.01174	caspase-6	3	P:apoptotic process; P:proteolysis; F:cysteine-type endopeptidase activity	EC:3.4.22.0	PF00656	Caspase domain
CPIJ801500	0.0121427	0.0138368	2010	445.269	1564.73	55	34.1966	19	20.8034	aminopeptidase mitochondrial	4	F:metalloendopeptidase activity; P:proteolysis; F:zinc ion binding; F:aminopeptidase activity	EC:3.4.24.0; EC:3.4.11.0	PF11838	Domain of unknown function (DUF3358)
CPIJ008410	0.0175675	0.0220807	669	156.691	512.309	22	11.335	9	10.665	aminopeptidase n	3	F:metalloendopeptidase activity; P:proteolysis; F:zinc ion binding	EC:3.4.24.0	PF11838	Domain of unknown function (DUF3358)
CPIJ017491	0.0152408	0.0174772	345	82.5465	262.453	11	6.58033	4	4.41967	glucose dehydrogenase	11	P:alcohol metabolic process; F:flavin adenine dinucleotide binding; C:intracellular; F:calcium-dependent cysteine-type endopeptidase activity; P:cellular metabolic process; F:UDP-glucose 4-epimerase activity; F:calcium ion binding; P:galactose metabolic process; P:proteolysis; F:choline dehydrogenase activity; P:oxidation-reduction process	EC:5.1.3.2; EC:1.1.99.1	PF00732	GMC oxidoreductase
CPIJ010521	0.0139031	0.0143511	780	132.662	647.338	28	19.6752	9	8.32483	serine protease inhibitor dipetalogastin	2	F:peptidase activity; P:proteolysis	-	PF00050	Kazal-type serine protease inhibitor domain
CPIJ009520	0.0127864	0.0134863	1056	195.709	860.291	28	16.7815	11	11.2185	gpi-anchor transamidase	5	F:chitin binding; P:proteolysis; P:chitin metabolic process; C:extracellular region; F:cysteine-type endopeptidase activity		PF00050	Kazal-type serine protease inhibitor domain
CPIJ015401	0.0129931	0.0150476	327	96.1087	230.891	7	3.78528	3	3.21472	galactose-specific c-type lectin	3	F:carbohydrate binding; P:proteolysis; F:serine-type endopeptidase activity	EC:3.4.21.0	PF00059	Lectin C-type domain
CPIJ012908	0.0123827	0.0143034	999	191.42	807.58	27	15.775	10	11.225	glutaminyl-peptide cyclotransferase	3	P:proteolysis; F:transferase activity; F:peptidase activity	-	PF04389	Peptidase family M28
CPIJ014110	0.0135072	0.020988	384	87.861	296.139	22	16.5703	4	5.42974	aael012157- partial	2	F:peptidase activity; P:proteolysis	-	PF04389	Peptidase family M28
CPIJ801497	0.0134435	0.0170427	201	52.2292	148.771	4	1.53605	2	2.46395	serine protease	2	F:serine-type endopeptidase activity; P:proteolysis	EC:3.4.21.0	PF12032	Regulatory CLIP domain of proteinases
CPIJ010298	0.0134572	0.0138286	651	130.834	520.166	18	11.1	7	6.90002	coagulation factor vii	2	F:serine-type endopeptidase activity; P:proteolysis	EC:3.4.21.0	PF12032	Regulatory CLIP domain of proteinases
CPIJ019923	0.013845	0.0154847	474	112.858	361.142	9	3.56344	5	5.43656	proclotting enzyme	2	F:serine-type endopeptidase activity; P:proteolysis	EC:3.4.21.0	PF12032	Regulatory CLIP domain of proteinases
CPIJ003717	0.0139761	0.0151241	339	52.7983	286.202	12	7.72328	4	4.27672	vitamin k-dependent protein c	2	F:serine-type endopeptidase activity; P:proteolysis	EC:3.4.21.0	PF12032	Regulatory CLIP domain of proteinases
CPIJ006123	0.0121598	0.0135758	1353	201.668	1151.33	35	20.2254	14	14.7746	prolylcarboxypeptidase	3	F:carboxypeptidase activity; F:serine-type peptidase activity; P:proteolysis	-	PF05577	Serine carboxypeptidase S28
CPIJ018061	0.0128782	0.0133911	798	176.797	621.203	27	19.3325	8	7.66752	thymus-specific serine protease	2	F:serine-type peptidase activity; P:proteolysis	-	PF05577	Serine carboxypeptidase S28
CPIJ003759	0.0154129	0.0176443	849	200.191	648.809	21	10.0433	10	10.9567	serine protease inhibitor	3	F:serine-type endopeptidase inhibitor activity; P:proteolysis; F:peptidase activity	-	PF00079	Serpin (serine protease inhibitor)
CPIJ007016	0.0113024	0.0124186	789	169.662	619.338	18	10.4891	7	7.51091	serine protease serpin	3	F:serine-type endopeptidase inhibitor activity; P:proteolysis; F:peptidase activity	-	PF00079	Serpin (serine protease inhibitor)
CPIJ016555	0.0118044	0.0137516	639	130.716	508.284	13	6.15791	6	6.84209	conserved hypothetical protein	7	F:metal ion binding; P:multicellular organismal development; P:protein ubiquitination; P:ubiquitin-dependent protein catabolic process; F:ubiquitin-protein ligase activity; C:nucleus; F:zinc ion binding	EC:6.3.2.19	PF03145	Seven in absentia protein family
CPIJ001424	0.0117432	0.0147698	432	91.3762	340.624	11	6.18792	4	4.81208	conserved hypothetical protein	7	F:metal ion binding; P:multicellular organismal development; P:protein ubiquitination; P:ubiquitin-dependent protein catabolic process; F:ubiquitin-protein ligase activity; C:nucleus; F:zinc ion binding	EC:6.3.2.19	PF03145	Seven in absentia protein family
CPIJ009142	0.0150718	0.019082	858	194.51	663.49	26	13.9101	10	12.0899	serine protease	2	F:serine-type endopeptidase activity; P:proteolysis	EC:3.4.21.0	PF00089	Trypsin
CPIJ016937	0.0130509	0.0143115	627	167.262	459.738	17	10.6988	6	6.30118	coagulation factor x	2	F:serine-type endopeptidase activity; P:proteolysis	EC:3.4.21.0	PF00089	Trypsin
CPIJ017738	0.0133932	0.01912	393	94.3411	298.659	18	12.8729	4	5.12706	coagulation factor vii	2	F:serine-type endopeptidase activity; P:proteolysis	EC:3.4.21.0	PF00089	Trypsin
CPIJ001056	0.0120887	0.015192	738	158.946	579.054	28	19.8745	7	8.12547	clip-domain serine proteinase	2	F:serine-type endopeptidase activity; P:proteolysis	EC:3.4.21.0	PF00089	Trypsin
CPIJ005466	0.013989	0.0143283	723	151.124	571.876	16	7.97994	8	8.02006	serine collagenase 1	2	P:proteolysis; F:serine-type endopeptidase activity	EC:3.4.21.0	PF00089	Trypsin
CPIJ019882	0.0136216	0.0154282	744	156.696	587.304	23	14.1886	8	8.81141	serine protease	2	F:serine-type endopeptidase activity; P:proteolysis	EC:3.4.21.0	PF00089	Trypsin
CPIJ001979	0.0143439	0.0170093	357	78.1365	278.864	9	4.51932	4	4.48068	conserved hypothetical protein	2	F:serine-type endopeptidase activity; P:proteolysis	EC:3.4.21.0	PF00089	Trypsin
CPIJ010297	0.0174208	0.0187955	573	113.779	459.221	14	5.54186	8	8.45814	coagulation factor vii	2	F:serine-type endopeptidase activity; P:proteolysis	EC:3.4.21.0	PF00089	Trypsin
CPIJ019952	0.0151299	0.0166263	330	65.6223	264.378	14	10.042	4	3.95797	serine protease	2	P:proteolysis; F:serine-type endopeptidase activity	EC:3.4.21.0	PF00089	Trypsin
CPIJ011378	0.0216129	0.0228194	510	139.851	370.149	25	17.0544	8	7.94557	cationic trypsin	2	F:serine-type endopeptidase activity; P:proteolysis	EC:3.4.21.0	PF00089	Trypsin
CPIJ013043	0.0105781	0.017445	252	62.9312	189.069	11	8.11134	2	2.88866	chymotrypsin a	2	F:serine-type endopeptidase activity; P:proteolysis	EC:3.4.21.0	PF00089	Trypsin
CPIJ013430	0.0139217	0.0144496	459	99.8482	359.152	11	5.95094	5	5.04906	serine protease	2	F:serine-type endopeptidase activity; P:proteolysis	EC:3.4.21.0	PF00089	Trypsin
CPIJ013186	0.0152158	0.017262	270	72.8363	197.164	5	1.70208	3	3.29792	trypsin 5g1	2	F:serine-type endopeptidase activity; P:proteolysis	EC:3.4.21.0	PF00089	Trypsin
CPIJ003622	0.0204411	0.0227412	1149	366.265	782.735	35	17.8208	16	17.1792	serine protease	2	F:serine-type endopeptidase activity; P:proteolysis	EC:3.4.21.0	PF00089	Trypsin
CPIJ006012	0.0132122	0.01333	753	223.187	529.813	16	9.19728	7	6.80272	serine protease	2	F:serine-type endopeptidase activity; P:proteolysis	EC:3.4.21.0	PF00089	Trypsin
CPIJ015106	0.0121838	0.0130795	327	80.7716	246.228	9	5.8593	3	3.1407	anionic trypsin-2	2	F:serine-type endopeptidase activity; P:proteolysis	EC:3.4.21.0	PF00089	Trypsin
CPIJ014654	0.0112251	0.0190916	204	25.8277	178.172	4	0.670333	2	3.32967	coagulation factor xii	5	F:serine-type endopeptidase activity; F:RNA-directed DNA polymerase activity; P:RNA-dependent DNA replication; F:RNA binding; P:proteolysis	EC:3.4.21.0; EC:2.7.7.49	PF00089	Trypsin
CPIJ004984	0.0117969	0.0126144	783	189.626	593.374	23	15.6871	7	7.31289	serine protease1 2	2	F:serine-type endopeptidase activity; P:proteolysis	EC:3.4.21.0	PF00089	Trypsin
CPIJ002754	0.0192882	0.0211093	849	226.857	622.143	33	20.4422	12	12.5578	serine protease	2	F:serine-type endopeptidase activity; P:proteolysis	EC:3.4.21.0	PF00089	Trypsin
CPIJ015688	0.0142792	0.0154794	954	253.679	700.321	27	16.5986	10	10.4014	tryptase	2	F:serine-type endopeptidase activity; P:proteolysis	EC:3.4.21.0	PF00089	Trypsin
CPIJ001111	0.0159564	0.0236775	813	186.291	626.709	43	29.3111	10	13.6889	serine protease 27	3	C:integral to membrane; P:proteolysis; F:serine-type endopeptidase activity	EC:3.4.21.0	PF00089	Trypsin
CPIJ004640	0.0157595	0.0161735	750	178.916	571.084	23	14.0905	9	8.9095	trypsin 5g1	2	F:serine-type endopeptidase activity; P:proteolysis	EC:3.4.21.0	PF00089	Trypsin
CPIJ015107	0.0236162	0.0265652	549	167.906	381.094	17	7.26556	9	9.73444	pre-pro-protease partial	4	C:membrane; F:scavenger receptor activity; P:proteolysis; F:serine-type endopeptidase activity	EC:3.4.21.0	PF00089	Trypsin
CPIJ801563	0.0157997	0.021429	417	100.538	316.462	15	8.53035	5	6.46965	trypsin 7	2	F:serine-type endopeptidase activity; P:proteolysis	EC:3.4.21.0	PF00089	Trypsin
CPIJ020109	0.018506	0.0195212	579	146.707	432.293	15	6.82154	8	8.17846	serine protease	2	F:serine-type endopeptidase activity; P:proteolysis	EC:3.4.21.0	PF00089	Trypsin
CPIJ006014	0.0110519	0.013078	579	126.591	452.409	14	8.34738	5	5.65262	serine protease	2	F:serine-type endopeptidase activity; P:proteolysis	EC:3.4.21.0	PF00089	Trypsin
CPIJ020281	0.0199994	0.0216718	297	46.9915	250.008	13	8.11999	5	4.88001	serine protease	2	F:serine-type endopeptidase activity; P:proteolysis	EC:3.4.21.0	PF00089	Trypsin
CPIJ006502	0.0425493	0.0560597	246	57.9828	188.017	13	3.04287	8	9.95713	late trypsin	2	F:serine-type endopeptidase activity; P:proteolysis	EC:3.4.21.0	PF00089	Trypsin
CPIJ014656	0.0177941	0.0207207	585	135.412	449.588	19	10.162	8	8.838	coagulation factor xii	2	F:serine-type endopeptidase activity; P:proteolysis	EC:3.4.21.0	PF00089	Trypsin
CPIJ012712	0.0109536	0.0115199	237	54.4118	182.588	3	0.958475	2	2.04152	serine protease	2	F:serine-type endopeptidase activity; P:proteolysis	EC:3.4.21.0	PF00089	Trypsin
CPIJ010496	0.0198302	0.0217228	519	115.574	403.426	17	8.51719	8	8.48281	plasminogen	2	F:serine-type endopeptidase activity; P:proteolysis	EC:3.4.21.0	PF00089	Trypsin
CPIJ008482	0.0136818	0.0152735	792	207.282	584.718	26	17.4136	8	8.58635	prostasin	2	F:serine-type endopeptidase activity; P:proteolysis	EC:3.4.21.0	PF00089	Trypsin
CPIJ009130	0.0126626	0.0133914	1071	202.299	868.701	15	3.61645	11	11.3835	serine protease	2	F:serine-type endopeptidase activity; P:proteolysis	EC:3.4.21.0	PF00089	Trypsin
CPIJ002137	0.0145155	0.0150143	381	105.432	275.568	6	1.95871	4	4.04129	serine protease1 2	2	F:serine-type endopeptidase activity; P:proteolysis	EC:3.4.21.0	PF00089	Trypsin
CPIJ015103	0.026877	0.0274104	585	138.522	446.478	17	5.14902	12	11.851	serine protease ii	2	F:serine-type endopeptidase activity; P:proteolysis	EC:3.4.21.0	PF00089	Trypsin
CPIJ020192	0.0113455	0.0116178	249	72.7188	176.281	4	1.98748	2	2.01252	trypsin-like salivary secreted protein	2	F:serine-type endopeptidase activity; P:proteolysis	EC:3.4.21.0	PF00089	Trypsin
CPIJ010497	0.0144739	0.0195103	825	203.191	621.809	26	14.2499	9	11.7501	elastase	2	F:serine-type endopeptidase activity; P:proteolysis	EC:3.4.21.0	PF00089	Trypsin
CPIJ012501	0.0295561	0.0339167	225	55.8297	169.17	9	3.53635	5	5.46365	clip-domain serine protease	2	F:serine-type endopeptidase activity; P:proteolysis	EC:3.4.21.0	PF00089	Trypsin
CPIJ009061	0.0106416	0.0114407	894	236.204	657.796	19	11.7974	7	7.20256	mannan-binding lectin serine protease 2	2	F:serine-type endopeptidase activity; P:proteolysis	EC:3.4.21.0	PF00089	Trypsin
CPIJ014651	0.0136263	0.0134998	300	79.8368	220.163	5	2.0404	3	2.9596	serine protease	2	F:serine-type endopeptidase activity; P:proteolysis	EC:3.4.21.0	PF00089	Trypsin
CPIJ012156	0.0115147	0.011875	468	120.618	347.382	8	3.9834	4	4.0166	trypsin-1	2	F:serine-type endopeptidase activity; P:proteolysis	EC:3.4.21.0	PF00089	Trypsin
CPIJ015765	0.0110018	0.0129712	1074	255.952	818.048	31	21.0073	9	9.99266	serine protease	2	F:serine-type endopeptidase activity; P:proteolysis	EC:3.4.21.0	PF00089	Trypsin
CPIJ015368	0.0139525	0.0151532	720	146.627	573.373	19	10.642	8	8.35799	serine protease sp24d	2	F:serine-type endopeptidase activity; P:proteolysis	EC:3.4.21.0	PF00089	Trypsin
CPIJ017964	0.02593	0.0298434	486	138.912	347.088	25	15.3009	9	9.69905	trypsin 7	2	F:serine-type endopeptidase activity; P:proteolysis	EC:3.4.21.0	PF00089	Trypsin
CPIJ015104	0.018278	0.0223324	435	106.736	328.264	23	16.2769	6	6.72314	anionic trypsin-2	2	F:serine-type endopeptidase activity; P:proteolysis	EC:3.4.21.0	PF00089	Trypsin
CPIJ801479	0.0129377	0.014091	297	65.1189	231.881	10	6.83395	3	3.16605	serine protease	2	F:serine-type endopeptidase activity; P:proteolysis	EC:3.4.21.0
CPIJ018953	0.0137285	0.0180517	978	176.746	801.254	24	10.0593	11	13.9407	drosophila nna1 isoform a	3	P:proteolysis; F:metallocarboxypeptidase activity; F:zinc ion binding
CPIJ014995	0.0106944	0.0100031	255	67.9868	187.013	7	5.26661	2	1.73339	initiator caspase	2	P:proteolysis; F:cysteine-type endopeptidase activity	EC:3.4.22.0
