# Supplementary material for: Genetic divergence between populations of feral and domestic forms of a mosquito disease vector assessed by transcriptomics
Source: PeerJ. 2015 Feb 26;3:e807. doi: 10.7717/peerj.807 (PMC4349049; doi:10.7717/peerj.807)
Supplement: Table S9 — Ka calculations corresponding with 13,587 pairwise Culex quinquefasciatus strain HAmCq and CpipJ1.3 homologous codon sequence alignments. Column two denotes genes present in the 95th percentile as ranked by Ka calculated using observed non-synonymous substitutions. [file peerj-03-807-s010.xlsx]

## Sheet: Table S9.
Contig	Top 5%?	Observed Ka	Length	S-Sites	N-Sites	Observed N-Substitutions
CPIJ017664	X	0.095289	261	72.1012	188.899	18
CPIJ013375	X	0.0923747	348	99.014	248.986	23
CPIJ005167	X	0.0913659	150	18.6601	131.34	12
CPIJ004842	X	0.0849668	801	153.688	647.312	55
CPIJ009994	X	0.0842776	261	47.4197	213.58	18
CPIJ011764	X	0.0816308	276	55.4947	220.505	18
CPIJ014312	X	0.0799625	219	31.4124	187.588	15
CPIJ801834	X	0.0796491	216	52.7837	163.216	13
CPIJ006174	X	0.0777138	441	106.439	334.561	26
CPIJ007097	X	0.0767319	222	52.5787	169.421	13
CPIJ801532	X	0.0763564	312	63.1672	248.833	19
CPIJ017773	X	0.075711	285	60.4625	224.538	17
CPIJ003926	X	0.0737078	225	62.1954	162.805	12
CPIJ002225	X	0.0694096	252	64.7055	187.294	13
CPIJ006535	X	0.0687118	189	28.9107	160.089	11
CPIJ014009	X	0.0685233	258	53.6895	204.31	14
CPIJ800279	X	0.0673197	450	93.4918	356.508	24
CPIJ016713	X	0.0663999	288	62.0956	225.904	15
CPIJ010273	X	0.0655496	414	93.6318	320.368	21
CPIJ015300	X	0.0625324	210	50.0829	159.917	10
CPIJ800012	X	0.0616553	504	114.739	389.261	24
CPIJ019992	X	0.0613757	426	116.431	309.569	19
CPIJ018359	X	0.0613066	219	39.5744	179.426	11
CPIJ012361	X	0.0612126	351	89.6158	261.384	16
CPIJ019834	X	0.0590932	273	69.9313	203.069	12
CPIJ003126	X	0.0585398	660	130.446	529.554	31
CPIJ017207	X	0.0578908	213	40.2609	172.739	10
CPIJ005712	X	0.057448	465	82.0448	382.955	22
CPIJ018293	X	0.0572601	246	36.4298	209.57	12
CPIJ014486	X	0.0572063	273	63.233	209.767	12
CPIJ016294	X	0.0571389	411	60.9756	350.024	20
CPIJ003775	X	0.056339	534	125.757	408.243	23
CPIJ000951	X	0.0561605	243	64.9395	178.061	10
CPIJ019033	X	0.0553937	225	44.4737	180.526	10
CPIJ013876	X	0.0552833	672	129.341	542.659	30
CPIJ006985	X	0.0533648	438	81.9599	356.04	19
CPIJ011064	X	0.0525861	435	130.737	304.263	16
CPIJ016223	X	0.0519967	246	53.6803	192.32	10
CPIJ018639	X	0.0518343	312	61.2009	250.799	13
CPIJ005457	X	0.0517994	402	93.1164	308.884	16
CPIJ013099	X	0.0511223	492	139.903	352.097	18
CPIJ016611	X	0.0508057	327	71.1228	255.877	13
CPIJ016343	X	0.0498902	213	52.6478	160.352	8
CPIJ006175	X	0.049811	1614	349.225	1264.78	63
CPIJ017891	X	0.0497977	393	71.7	321.3	16
CPIJ002497	X	0.0483411	606	109.528	496.472	24
CPIJ008060	X	0.0478103	426	91.3435	334.656	16
CPIJ013068	X	0.0476933	345	72.4255	272.575	13
CPIJ802494	X	0.0472614	627	98.0274	528.973	25
CPIJ019259	X	0.0470454	432	91.9029	340.097	16
CPIJ011419	X	0.046772	327	70.4365	256.564	12
CPIJ010142	X	0.046436	213	40.7201	172.28	8
CPIJ013074	X	0.0464219	498	110.252	387.748	18
CPIJ017024	X	0.0463173	234	39.6884	194.312	9
CPIJ019294	X	0.045757	432	82.3269	349.673	16
CPIJ005068	X	0.0454665	393	107.075	285.925	13
CPIJ007615	X	0.0450569	675	186.729	488.271	22
CPIJ802063	X	0.043741	510	98.4868	411.513	18
CPIJ013429	X	0.0435737	468	100.806	367.194	16
CPIJ019471	X	0.0434919	267	37.0723	229.928	10
CPIJ016995	X	0.0434793	219	58.0042	160.996	7
CPIJ015779	X	0.0434739	294	63.9772	230.023	10
CPIJ000583	X	0.0433374	138	45.701	92.299	4
CPIJ001923	X	0.0429593	204	41.0549	162.945	7
CPIJ017733	X	0.0428286	201	37.5576	163.442	7
CPIJ005283	X	0.0424586	351	68.3719	282.628	12
CPIJ015116	X	0.0419734	306	67.7543	238.246	10
CPIJ005724	X	0.0413289	225	55.6274	169.373	7
CPIJ019789	X	0.0407697	174	51.3597	122.64	5
CPIJ003900	X	0.0404159	828	209.431	618.569	25
CPIJ014756	X	0.0403334	294	70.8601	223.14	9
CPIJ019290	X	0.0401798	840	168.02	671.98	27
CPIJ010014	X	0.0400665	324	74.4148	249.585	10
CPIJ011062	X	0.0398819	312	86.3338	225.666	9
CPIJ015565	X	0.0398122	642	139.642	502.358	20
CPIJ017728	X	0.0396802	681	126.568	554.432	22
CPIJ020323	X	0.0387297	210	29.26	180.74	7
CPIJ003041	X	0.0386859	165	35.7544	129.246	5
CPIJ006904	X	0.0385692	216	34.5079	181.492	7
CPIJ003241	X	0.0384914	333	73.2018	259.798	10
CPIJ015423	X	0.0381563	486	92.8798	393.12	15
CPIJ005254	X	0.0379736	414	71.6569	342.343	13
CPIJ017102	X	0.0379547	681	101.361	579.639	22
CPIJ011387	X	0.0375815	207	47.3468	159.653	6
CPIJ001244	X	0.0373498	1089	232.234	856.766	32
CPIJ010260	X	0.0372141	531	127.927	403.073	15
CPIJ017436	X	0.0369428	780	265.691	514.309	19
CPIJ020172	X	0.036847	66	11.7215	54.2785	2
CPIJ017132	X	0.0367601	333	88.1688	244.831	9
CPIJ003565	X	0.0366828	285	66.9145	218.086	8
CPIJ003783	X	0.0364817	393	91.4793	301.521	11
CPIJ009995	X	0.0362854	342	66.4073	275.593	10
CPIJ009523	X	0.0362762	264	43.4705	220.53	8
CPIJ005230	X	0.0362296	252	58.7882	193.212	7
CPIJ011240	X	0.0362101	246	52.684	193.316	7
CPIJ011276	X	0.0361234	402	69.8049	332.195	12
CPIJ012356	X	0.036052	384	78.8848	305.115	11
CPIJ013425	X	0.0360426	558	141.826	416.174	15
CPIJ800244	X	0.0359594	789	149.389	639.611	23
CPIJ019262	X	0.0358506	210	42.6389	167.361	6
CPIJ018370	X	0.0357955	120	8.25366	111.746	4
CPIJ015470	X	0.0357207	330	78.0452	251.955	9
CPIJ013875	X	0.0356698	639	162.407	476.593	17
CPIJ008037	X	0.0354487	291	65.3221	225.678	8
CPIJ802436	X	0.0353849	426	86.872	339.128	12
CPIJ004984	X	0.0352315	246	47.3144	198.686	7
CPIJ011133	X	0.0351415	279	51.3493	227.651	8
CPIJ003065	X	0.0351015	75	18.0224	56.9776	2
CPIJ006454	X	0.0347565	351	63.2844	287.716	10
CPIJ020068	X	0.0345906	243	40.6326	202.367	7
CPIJ019037	X	0.0345405	513	136.63	376.37	13
CPIJ008059	X	0.0340142	432	79.2058	352.794	12
CPIJ018352	X	0.0339143	324	88.1114	235.889	8
CPIJ008805	X	0.0338528	393	68.0645	324.936	11
CPIJ011811	X	0.0336658	393	95.9632	297.037	10
CPIJ801928	X	0.0336532	417	90.1369	326.863	11
CPIJ015490	X	0.0334637	264	84.7011	179.299	6
CPIJ011983	X	0.0333254	285	44.9428	240.057	8
CPIJ003781	X	0.0332591	207	56.6651	150.335	5
CPIJ015391	X	0.0332109	246	35.2261	210.774	7
CPIJ008926	X	0.0331226	753	179.374	573.626	19
CPIJ800303	X	0.0330412	204	52.6737	151.326	5
CPIJ012018	X	0.0327008	105	13.259	91.741	3
CPIJ013898	X	0.0325897	327	81.5242	245.476	8
CPIJ006554	X	0.0324885	303	56.7585	246.241	8
CPIJ008526	X	0.0324056	252	66.8472	185.153	6
CPIJ006634	X	0.0323734	216	61.5517	154.448	5
CPIJ001602	X	0.0323174	372	62.5687	309.431	10
CPIJ009687	X	0.0322789	264	47.14	216.86	7
CPIJ017513	X	0.0322197	900	155.113	744.887	24
CPIJ014591	X	0.0322128	198	42.7824	155.218	5
CPIJ015547	X	0.0322111	717	127.142	589.858	19
CPIJ011807	X	0.0320632	204	48.0579	155.942	5
CPIJ006495	X	0.0320535	243	55.8126	187.187	6
CPIJ004048	X	0.0319933	558	120.408	437.592	14
CPIJ007307	X	0.03195	126	32.1034	93.8966	3
CPIJ007544	X	0.0319262	726	162.2	563.8	18
CPIJ011344	X	0.0316955	207	49.2488	157.751	5
CPIJ000694	X	0.0316218	276	54.6341	221.366	7
CPIJ015420	X	0.0314861	3060	614.476	2445.52	77
CPIJ006639	X	0.0314543	420	102.078	317.922	10
CPIJ800221	X	0.0314449	705	164.372	540.628	17
CPIJ801775	X	0.0313058	2682	605.712	2076.29	65
CPIJ008561	X	0.0312108	567	150.478	416.522	13
CPIJ018630	X	0.0309178	384	92.9062	291.094	9
CPIJ015440	X	0.0307492	363	102.831	260.169	8
CPIJ011608	X	0.0305885	135	36.924	98.076	3
CPIJ017633	X	0.0305882	366	104.461	261.539	8
CPIJ019493	X	0.0304561	396	100.493	295.507	9
CPIJ002773	X	0.030415	714	155.065	558.935	17
CPIJ008111	X	0.0303249	1926	343.141	1582.86	48
CPIJ012269	X	0.0302387	267	68.5789	198.421	6
CPIJ009482	X	0.0299444	543	75.4672	467.533	14
CPIJ011867	X	0.0299054	855	219.664	635.336	19
CPIJ802300	X	0.0298477	561	125.456	435.544	13
CPIJ007058	X	0.0297821	396	93.8052	302.195	9
CPIJ000506	X	0.0297064	270	68.0235	201.977	6
CPIJ002033	X	0.0296894	507	102.815	404.185	12
CPIJ016029	X	0.0296886	861	187.34	673.66	20
CPIJ004909	X	0.0295206	273	69.752	203.248	6
CPIJ013055	X	0.0294927	429	89.9332	339.067	10
CPIJ014034	X	0.0293643	252	47.6697	204.33	6
CPIJ801681	X	0.0293465	561	118.017	442.983	13
CPIJ014909	X	0.0292069	246	40.5694	205.431	6
CPIJ003922	X	0.029176	207	35.6262	171.374	5
CPIJ009815	X	0.0291639	453	110.11	342.89	10
CPIJ002324	X	0.0289606	1377	306.58	1070.42	31
CPIJ015643	X	0.0289453	687	134.234	552.766	16
CPIJ006893	X	0.0288961	1383	310.192	1072.81	31
CPIJ006499	X	0.0288939	201	27.9528	173.047	5
CPIJ015951	X	0.0288419	390	77.9545	312.046	9
CPIJ010741	X	0.0287922	369	91.1468	277.853	8
CPIJ015017	X	0.0287633	195	55.9341	139.066	4
CPIJ010616	X	0.0286573	603	114.468	488.532	14
CPIJ003694	X	0.0286504	1038	235.218	802.782	23
CPIJ000053	X	0.0286028	411	96.3446	314.655	9
CPIJ019855	X	0.0285471	465	79.672	385.328	11
CPIJ009989	X	0.0285471	297	86.8211	210.179	6
CPIJ013288	X	0.028442	423	106.567	316.433	9
CPIJ010789	X	0.028425	246	34.918	211.082	6
CPIJ011152	X	0.0284136	360	78.4445	281.555	8
CPIJ019163	X	0.0283628	636	142.395	493.605	14
CPIJ004739	X	0.0283389	582	87.9802	494.02	14
CPIJ014487	X	0.0282693	651	120.39	530.61	15
CPIJ017535	X	0.028251	201	59.4118	141.588	4
CPIJ018843	X	0.0281684	207	64.9967	142.003	4
CPIJ011116	X	0.028166	678	145.443	532.557	15
CPIJ019433	X	0.028112	462	106.28	355.72	10
CPIJ019175	X	0.0279812	51	15.2617	35.7383	1
CPIJ012958	X	0.027897	633	131.154	501.846	14
CPIJ003632	X	0.0277798	423	99.0236	323.976	9
CPIJ017545	X	0.0277777	108	35.9997	72.0003	2
CPIJ004724	X	0.0277452	291	38.7043	252.296	7
CPIJ015455	X	0.0276072	300	82.6652	217.335	6
CPIJ003984	X	0.0275406	651	106.349	544.651	15
CPIJ005158	X	0.0275128	351	60.2256	290.774	8
CPIJ802435	X	0.0274182	1290	268.783	1021.22	28
CPIJ013294	X	0.0273474	603	164.202	438.798	12
CPIJ000507	X	0.0273111	348	128.309	219.691	6
CPIJ004767	X	0.0272657	468	64.5629	403.437	11
CPIJ016443	X	0.027244	285	64.768	220.232	6
CPIJ012370	X	0.0271609	231	46.9116	184.088	5
CPIJ014300	X	0.0270397	282	60.1038	221.896	6
CPIJ019849	X	0.0268895	375	77.4861	297.514	8
CPIJ015930	X	0.0267548	756	83.224	672.776	18
CPIJ018330	X	0.0267481	303	78.6848	224.315	6
CPIJ015414	X	0.0265972	150	37.2062	112.794	3
CPIJ003843	X	0.0265959	558	106.802	451.198	12
CPIJ008508	X	0.0265877	609	195.275	413.725	11
CPIJ006034	X	0.0265875	1158	255.32	902.68	24
CPIJ002404	X	0.0265814	204	53.5194	150.481	4
CPIJ008969	X	0.0265517	273	47.0256	225.974	6
CPIJ011223	X	0.0265169	1023	231.052	791.948	21
CPIJ001522	X	0.0264819	891	173.528	717.472	19
CPIJ002954	X	0.0263947	294	66.6816	227.318	6
CPIJ015346	X	0.0263626	348	82.4718	265.528	7
CPIJ010593	X	0.0262897	771	200.435	570.565	15
CPIJ017401	X	0.0262767	351	84.6044	266.396	7
CPIJ017838	X	0.0262213	792	143.672	648.328	17
CPIJ012816	X	0.0261703	486	103.887	382.113	10
CPIJ002398	X	0.0261366	798	185.831	612.169	16
CPIJ011967	X	0.0261144	483	61.777	421.223	11
CPIJ002814	X	0.0261007	351	82.8084	268.192	7
CPIJ018885	X	0.0260761	1254	256.918	997.082	26
CPIJ015597	X	0.0259752	204	50.0073	153.993	4
CPIJ015987	X	0.0259681	90	12.9824	77.0176	2
CPIJ000078	X	0.0259211	447	99.7927	347.207	9
CPIJ007885	X	0.0259211	135	19.264	115.736	3
CPIJ013689	X	0.0258511	549	123.487	425.513	11
CPIJ011347	X	0.0258392	318	85.7954	232.205	6
CPIJ006858	X	0.0258206	255	61.356	193.644	5
CPIJ000339	X	0.0257232	1065	287.491	777.509	20
CPIJ009283	X	0.0255363	258	62.2002	195.8	5
CPIJ011876	X	0.0255296	1968	322.853	1645.15	42
CPIJ005575	X	0.0254794	132	14.258	117.742	3
CPIJ005002	X	0.0254521	1119	215.342	903.658	23
CPIJ015355	X	0.0253867	180	22.4369	157.563	4
CPIJ000138	X	0.0253076	201	42.9446	158.055	4
CPIJ018694	X	0.0252864	834	201.248	632.752	16
CPIJ007532	X	0.0252555	93	13.8094	79.1906	2
CPIJ016864	X	0.0252537	1368	298.847	1069.15	27
CPIJ014195	X	0.025252	705	150.589	554.411	14
CPIJ010811	X	0.0252333	264	65.8491	198.151	5
CPIJ011418	X	0.0251375	348	69.5316	278.468	7
CPIJ013482	X	0.0251151	513	114.833	398.167	10
CPIJ014305	X	0.0249443	534	133.106	400.894	10
CPIJ006677	X	0.0249227	1137	294.393	842.607	21
CPIJ019885	X	0.0249035	726	203.986	522.014	13
CPIJ000429	X	0.024838	2442	469.216	1972.78	49
CPIJ013290	X	0.0248252	357	75.028	281.972	7
CPIJ014638	X	0.0247851	48	7.65309	40.3469	1
CPIJ002186	X	0.0247827	1092	244.634	847.366	21
CPIJ007955	X	0.0246651	453	128.655	324.345	8
CPIJ011801	X	0.0246596	249	46.2391	202.761	5
CPIJ003493	X	0.0246557	324	80.6485	243.351	6
CPIJ800093	X	0.0245672	651	162.543	488.457	12
CPIJ016026	X	0.0244512	822	167.635	654.365	16
CPIJ013112	X	0.0243802	330	83.8994	246.101	6
CPIJ018203	X	0.024343	297	91.6016	205.398	5
CPIJ013270	X	0.0241936	216	50.6666	165.333	4
CPIJ009601	X	0.0241454	687	107.18	579.82	14
CPIJ000786	X	0.0241288	972	226.003	745.997	18
CPIJ006089	X	0.0240912	117	33.9823	83.0177	2
CPIJ014846	X	0.0240088	342	92.0922	249.908	6
CPIJ003225	X	0.0239683	783	115.451	667.549	16
CPIJ008324	X	0.0239389	867	198.631	668.369	16
CPIJ015458	X	0.0239309	411	118.491	292.509	7
CPIJ020136	X	0.0238895	354	102.844	251.156	6
CPIJ016875	X	0.0238781	339	87.7236	251.276	6
CPIJ018247	X	0.0238369	222	54.1933	167.807	4
CPIJ006143	X	0.0238329	399	63.3299	335.67	8
CPIJ015310	X	0.0238272	1521	429.812	1091.19	26
CPIJ006218	X	0.0238135	312	60.0421	251.958	6
CPIJ004420	X	0.0237744	207	38.7524	168.248	4
CPIJ005890	X	0.0237239	324	71.0902	252.91	6
CPIJ006795	X	0.0236661	222	52.982	169.018	4
CPIJ004412	X	0.0236254	432	93.382	338.618	8
CPIJ018493	X	0.0236131	303	48.9041	254.096	6
CPIJ009925	X	0.0235947	237	25.088	211.912	5
CPIJ000573	X	0.0235928	213	43.4572	169.543	4
CPIJ008676	X	0.023573	2610	616.191	1993.81	47
CPIJ007835	X	0.0234462	645	133.19	511.81	12
CPIJ007842	X	0.0234426	513	129.084	383.916	9
CPIJ019484	X	0.0234262	285	71.5641	213.436	5
CPIJ000460	X	0.0233969	690	305.334	384.666	9
CPIJ016603	X	0.0232611	222	50.0385	171.961	4
CPIJ007240	X	0.0232246	492	61.4233	430.577	10
CPIJ015465	X	0.0231866	162	32.6151	129.385	3
CPIJ008054	X	0.0231658	570	95.1623	474.838	11
CPIJ007218	X	0.0231521	714	195.689	518.311	12
CPIJ010850	X	0.0231181	651	131.926	519.074	12
CPIJ016236	X	0.0231173	339	79.4545	259.546	6
CPIJ010678	X	0.0231025	288	71.5729	216.427	5
CPIJ003205	X	0.0230947	123	36.4002	86.5998	2
CPIJ018299	X	0.0230894	564	87.5908	476.409	11
CPIJ017639	X	0.0230703	264	47.2708	216.729	5
CPIJ017551	X	0.0229975	459	154.619	304.381	7
CPIJ019685	X	0.0229632	540	104.52	435.48	10
CPIJ006586	X	0.0229407	348	86.4561	261.544	6
CPIJ016633	X	0.0229262	228	53.5268	174.473	4
CPIJ007878	X	0.0229133	291	72.7858	218.214	5
CPIJ010747	X	0.0229098	342	36.454	305.546	7
CPIJ005631	X	0.0229041	483	90.0577	392.942	9
CPIJ006902	X	0.0228731	501	151.244	349.756	8
CPIJ014154	X	0.022842	1200	280.64	919.36	21
CPIJ017561	X	0.0228027	213	37.5824	175.418	4
CPIJ014428	X	0.0227715	333	113.427	219.573	5
CPIJ009120	X	0.0227509	570	130.456	439.544	10
CPIJ003693	X	0.02259	396	86.1289	309.871	7
CPIJ801440	X	0.022585	690	158.675	531.325	12
CPIJ010071	X	0.0224774	273	50.5537	222.446	5
CPIJ012127	X	0.0224542	426	114.254	311.746	7
CPIJ014129	X	0.0224379	522	120.893	401.107	9
CPIJ010186	X	0.0224237	522	120.639	401.361	9
CPIJ006628	X	0.0223852	303	79.6376	223.362	5
CPIJ018008	X	0.0223824	783	202.186	580.814	13
CPIJ018959	X	0.0223475	531	83.5224	447.478	10
CPIJ016337	X	0.0223342	354	85.3536	268.646	6
CPIJ003782	X	0.0223013	111	21.3193	89.6807	2
CPIJ015852	X	0.0223005	228	48.6322	179.368	4
CPIJ008066	X	0.0222973	408	94.0608	313.939	7
CPIJ015139	X	0.022214	174	38.9502	135.05	3
CPIJ009383	X	0.0222048	732	146.541	585.459	13
CPIJ018538	X	0.0221966	309	83.7399	225.26	5
CPIJ014068	X	0.0221959	321	50.6802	270.32	6
CPIJ019395	X	0.0221918	219	38.7527	180.247	4
CPIJ015907	X	0.0221618	741	154.406	586.594	13
CPIJ011636	X	0.0221529	279	53.2959	225.704	5
CPIJ007850	X	0.0221114	981	121.714	859.286	19
CPIJ019869	X	0.0220739	297	70.4881	226.512	5
CPIJ019521	X	0.0220572	117	26.3267	90.6733	2
CPIJ003411	X	0.0220261	306	78.9968	227.003	5
CPIJ019932	X	0.0219861	846	254.717	591.283	13
CPIJ001199	X	0.0219719	687	140.848	546.152	12
CPIJ010023	X	0.0219354	237	54.6457	182.354	4
CPIJ004881	X	0.0219255	813	174.474	638.526	14
CPIJ014874	X	0.0218988	138	46.6706	91.3294	2
CPIJ013537	X	0.021856	258	74.9845	183.016	4
CPIJ008357	X	0.0218346	462	95.6086	366.391	8
CPIJ018986	X	0.0218263	162	24.5506	137.449	3
CPIJ010365	X	0.0217763	705	108.022	596.978	13
CPIJ014282	X	0.0217336	234	49.9534	184.047	4
CPIJ006862	X	0.0217299	261	76.9224	184.078	4
CPIJ006447	X	0.0217229	492	123.725	368.275	8
CPIJ012838	X	0.0217072	825	226.12	598.88	13
CPIJ019380	X	0.021701	258	73.6773	184.323	4
CPIJ016493	X	0.0216112	306	74.6384	231.362	5
CPIJ006212	X	0.0215955	1017	229.799	787.201	17
CPIJ014602	X	0.0215912	789	186.902	602.098	13
CPIJ010833	X	0.0215803	213	27.6463	185.354	4
CPIJ802044	X	0.021556	654	143.702	510.298	11
CPIJ016389	X	0.0215522	180	40.8031	139.197	3
CPIJ000013	X	0.0214391	495	121.85	373.15	8
CPIJ009862	X	0.0214301	225	38.347	186.653	4
CPIJ003217	X	0.0214283	612	145.327	466.673	10
CPIJ009967	X	0.0214215	519	145.543	373.457	8
CPIJ004071	X	0.0214189	789	135.372	653.628	14
CPIJ015160	X	0.0214072	363	82.7205	280.279	6
CPIJ013772	X	0.0214022	285	51.3792	233.621	5
CPIJ005250	X	0.0213958	234	47.0469	186.953	4
CPIJ018988	X	0.0213146	222	34.3355	187.665	4
CPIJ008775	X	0.0213028	1170	278.097	891.903	19
CPIJ015604	X	0.0213019	291	56.2791	234.721	5
CPIJ013255	X	0.021278	315	80.0161	234.984	5
CPIJ017583	X	0.0212343	288	52.5319	235.468	5
CPIJ014482	X	0.0212291	546	122.053	423.947	9
CPIJ010032	X	0.0212176	180	38.6077	141.392	3
CPIJ006547	X	0.0212173	534	109.818	424.182	9
CPIJ013856	X	0.0212124	216	74.5725	141.427	3
CPIJ009524	X	0.0211627	600	127.47	472.53	10
CPIJ017430	X	0.0211266	534	155.331	378.669	8
CPIJ002325	X	0.0210806	669	147.194	521.806	11
CPIJ017007	X	0.0210603	756	186.207	569.793	12
CPIJ013901	X	0.021048	345	107.448	237.552	5
CPIJ016613	X	0.0210194	252	61.7001	190.3	4
CPIJ008974	X	0.0210176	300	62.1037	237.896	5
CPIJ016717	X	0.021016	378	92.5028	285.497	6
CPIJ801661	X	0.0210052	231	40.5712	190.429	4
CPIJ009658	X	0.0209842	174	31.0353	142.965	3
CPIJ012919	X	0.0209232	615	89.2681	525.732	11
CPIJ005887	X	0.0209214	5724	1183.2	4540.8	95
CPIJ003192	X	0.020911	255	63.7126	191.287	4
CPIJ003471	X	0.0208388	210	66.0381	143.962	3
CPIJ017016	X	0.0207736	237	44.4485	192.552	4
CPIJ006989	X	0.0207279	528	93.8023	434.198	9
CPIJ012864	X	0.0206821	321	79.2452	241.755	5
CPIJ014843	X	0.0206602	411	72.184	338.816	7
CPIJ009043	X	0.020605	336	93.3411	242.659	5
CPIJ010087	X	0.0206025	468	128.235	339.765	7
CPIJ019555	X	0.0206003	753	219.026	533.974	11
CPIJ006363	X	0.0205815	321	78.0626	242.937	5
CPIJ018498	X	0.020526	117	19.5626	97.4374	2
CPIJ011458	X	0.0205233	261	66.0997	194.9	4
CPIJ006672	X	0.0204787	459	117.182	341.818	7
CPIJ013063	X	0.0204745	279	83.635	195.365	4
CPIJ011651	X	0.0204397	465	73.6045	391.395	8
CPIJ800117	X	0.0204202	207	60.0871	146.913	3
CPIJ017031	X	0.0203904	627	136.573	490.427	10
CPIJ014587	X	0.0203226	315	68.9692	246.031	5
CPIJ000452	X	0.0203173	2157	483.548	1673.45	34
CPIJ802017	X	0.0203116	888	149.506	738.494	15
CPIJ007335	X	0.0202843	282	35.5042	246.496	5
CPIJ019089	X	0.0201155	234	84.8609	149.139	3
CPIJ012996	X	0.020102	861	214.298	646.702	13
CPIJ018061	X	0.020069	945	197.577	747.423	15
CPIJ010910	X	0.0200629	219	69.4703	149.53	3
CPIJ014592	X	0.0200543	381	81.812	299.188	6
CPIJ020002	X	0.0200477	750	201.308	548.692	11
CPIJ011844	X	0.0199844	309	58.8049	250.195	5
CPIJ011770	X	0.0199779	264	63.7789	200.221	4
CPIJ007105	X	0.0199513	135	34.7564	100.244	2
CPIJ008522	X	0.0199311	246	45.3094	200.691	4
CPIJ008824	X	0.0199272	1092	238.894	853.106	17
CPIJ016519	X	0.019885	732	178.82	553.18	11
CPIJ016923	X	0.0198786	264	62.7789	201.221	4
CPIJ007690	X	0.0198782	402	100.162	301.838	6
CPIJ016669	X	0.0198499	1056	199.572	856.428	17
CPIJ017731	X	0.0198495	303	51.1043	251.896	5
CPIJ003990	X	0.0198467	546	92.5243	453.476	9
CPIJ016314	X	0.0198323	273	71.3094	201.691	4
CPIJ016967	X	0.0198256	351	98.8013	252.199	5
CPIJ006119	X	0.0198168	1443	332.833	1110.17	22
CPIJ008829	X	0.019784	357	53.724	303.276	6
CPIJ012058	X	0.019744	198	46.0554	151.945	3
CPIJ002770	X	0.0197264	252	49.2263	202.774	4
CPIJ005350	X	0.0197165	546	89.5293	456.471	9
CPIJ006095	X	0.0196984	780	170.815	609.185	12
CPIJ008237	X	0.0196781	243	39.7284	203.272	4
CPIJ010189	X	0.0196553	594	136.108	457.892	9
CPIJ009039	X	0.0196473	855	193.331	661.669	13
CPIJ014475	X	0.0196329	180	27.195	152.805	3
CPIJ015140	X	0.0196307	384	78.3561	305.644	6
CPIJ019725	X	0.019625	273	69.1783	203.822	4
CPIJ002075	X	0.0196149	255	51.0725	203.927	4
CPIJ006473	X	0.019566	645	185.019	459.981	9
CPIJ017144	X	0.0194087	1620	331.922	1288.08	25
CPIJ016528	X	0.0193778	840	220.736	619.264	12
CPIJ013998	X	0.0193528	438	127.967	310.033	6
CPIJ005100	X	0.0193489	255	48.2698	206.73	4
CPIJ012852	X	0.0193038	885	159.753	725.247	14
CPIJ015045	X	0.0193011	1674	326.926	1347.07	26
CPIJ006968	X	0.0192754	411	99.7234	311.277	6
CPIJ000471	X	0.0192571	858	182.924	675.076	13
CPIJ001973	X	0.0192031	399	86.5501	312.45	6
CPIJ008527	X	0.0191872	135	30.7637	104.236	2
CPIJ009757	X	0.0191859	267	58.5142	208.486	4
CPIJ014250	X	0.0191732	327	66.2195	260.781	5
CPIJ018861	X	0.0191338	1203	262.258	940.742	18
CPIJ011991	X	0.019121	72	19.7014	52.2986	1
CPIJ017420	X	0.0190542	423	108.108	314.892	6
CPIJ017776	X	0.018977	963	277.962	685.038	13
CPIJ013935	X	0.0189762	423	106.815	316.185	6
CPIJ013052	X	0.0189614	903	217.396	685.604	13
CPIJ009078	X	0.0189481	1113	321.364	791.636	15
CPIJ016905	X	0.0189209	1200	195.824	1004.18	19
CPIJ015485	X	0.0189182	495	124.985	370.015	7
CPIJ007364	X	0.018901	2229	535.972	1693.03	32
CPIJ018887	X	0.0188775	1695	317.695	1377.3	26
CPIJ004350	X	0.0188658	612	134.947	477.053	9
CPIJ019411	X	0.018863	747	110.834	636.166	12
CPIJ013284	X	0.0188163	609	77.5451	531.455	10
CPIJ014164	X	0.0187947	327	60.9673	266.033	5
CPIJ000435	X	0.0187431	234	73.9415	160.059	3
CPIJ005709	X	0.018737	675	141.296	533.704	10
CPIJ018030	X	0.018718	1392	323.51	1068.49	20
CPIJ016061	X	0.0187123	423	102.355	320.645	6
CPIJ001819	X	0.0186894	552	123.949	428.051	8
CPIJ005216	X	0.0186689	720	77.2194	642.781	12
CPIJ010635	X	0.0186645	282	67.6889	214.311	4
CPIJ000163	X	0.0186448	1680	392.779	1287.22	24
CPIJ002716	X	0.0186438	540	110.904	429.096	8
CPIJ006635	X	0.0186434	576	93.2554	482.745	9
CPIJ011081	X	0.0186414	1017	212.341	804.659	15
CPIJ019524	X	0.0186369	1701	413.229	1287.77	24
CPIJ003359	X	0.0186338	369	100.67	268.33	5
CPIJ016841	X	0.0186198	231	69.8814	161.119	3
CPIJ018170	X	0.0186139	522	145.937	376.063	7
CPIJ013975	X	0.0186027	1023	216.667	806.333	15
CPIJ801970	X	0.0185922	531	100.713	430.287	8
CPIJ009178	X	0.0185796	201	39.5326	161.467	3
CPIJ006263	X	0.0185623	207	45.3824	161.618	3
CPIJ018578	X	0.0185622	1104	242.032	861.968	16
CPIJ019550	X	0.018548	261	45.3428	215.657	4
CPIJ014224	X	0.0185387	918	270.704	647.296	12
CPIJ010298	X	0.0184965	813	164.228	648.772	12
CPIJ009006	X	0.0184807	1173	253.12	919.88	17
CPIJ006636	X	0.0184798	1131	156.961	974.039	18
CPIJ000449	X	0.0184726	447	122.195	324.805	6
CPIJ004736	X	0.0184479	825	120.313	704.687	13
CPIJ008052	X	0.0184401	276	59.0816	216.918	4
CPIJ003472	X	0.0184347	483	157.527	325.473	6
CPIJ011763	X	0.018432	342	70.7326	271.267	5
CPIJ015078	X	0.0183888	258	40.4764	217.524	4
CPIJ007060	X	0.0183827	612	122.408	489.592	9
CPIJ008952	X	0.0183081	228	64.1378	163.862	3
CPIJ013133	X	0.018308	684	137.792	546.208	10
CPIJ015967	X	0.0182972	606	114.122	491.878	9
CPIJ005979	X	0.0182904	1329	235.529	1093.47	20
CPIJ017285	X	0.018271	1077	310.758	766.242	14
CPIJ010843	X	0.0182508	282	62.8319	219.168	4
CPIJ018258	X	0.0181906	324	49.1334	274.867	5
CPIJ016526	X	0.0181779	441	55.9164	385.084	7
CPIJ014572	X	0.0181728	411	80.8368	330.163	6
CPIJ015688	X	0.0180799	225	59.0699	165.93	3
CPIJ005415	X	0.0180732	207	41.0081	165.992	3
CPIJ004643	X	0.0180555	204	37.8464	166.154	3
CPIJ011911	X	0.0180503	219	52.7984	166.202	3
CPIJ012044	X	0.0180417	456	123.437	332.563	6
CPIJ802210	X	0.0180408	1221	223.264	997.736	18
CPIJ004180	X	0.018008	204	37.4068	166.593	3
CPIJ005245	X	0.0179672	330	51.7148	278.285	5
CPIJ014626	X	0.0179578	570	124.51	445.49	8
CPIJ016667	X	0.0179154	618	59.8203	558.18	10
CPIJ005102	X	0.0178984	2187	399.133	1787.87	32
CPIJ012138	X	0.0178973	270	46.502	223.498	4
CPIJ006396	X	0.0178872	489	97.6585	391.342	7
CPIJ014673	X	0.0178403	1089	248.206	840.794	15
CPIJ000983	X	0.0178196	1326	259.755	1066.24	19
CPIJ009668	X	0.017813	366	85.3059	280.694	5
CPIJ001796	X	0.0178067	1482	302.667	1179.33	21
CPIJ011982	X	0.0178004	510	116.751	393.249	7
CPIJ019479	X	0.0177487	564	113.262	450.738	8
CPIJ006828	X	0.0177376	777	156.85	620.15	11
CPIJ015648	X	0.017687	543	90.6902	452.31	8
CPIJ011009	X	0.0176728	273	46.6643	226.336	4
CPIJ005733	X	0.0176348	303	76.1764	226.824	4
CPIJ018428	X	0.0175854	651	139.213	511.787	9
CPIJ014051	X	0.0175357	630	116.761	513.239	9
CPIJ012841	X	0.0175144	648	134.137	513.863	9
CPIJ002499	X	0.0174999	1215	186.421	1028.58	18
CPIJ011932	X	0.017485	438	94.849	343.151	6
CPIJ003078	X	0.0174644	486	85.1846	400.815	7
CPIJ000454	X	0.0174002	324	94.1178	229.882	4
CPIJ007356	X	0.0173633	342	54.0358	287.964	5
CPIJ015248	X	0.0173435	450	104.05	345.95	6
CPIJ008131	X	0.0173321	594	132.428	461.572	8
CPIJ004501	X	0.017296	312	80.7316	231.268	4
CPIJ009813	X	0.0172867	150	34.3043	115.696	2
CPIJ019412	X	0.0172803	228	54.3925	173.608	3
CPIJ007571	X	0.0172754	375	85.5712	289.429	5
CPIJ014796	X	0.0172618	1962	397.853	1564.15	27
CPIJ011828	X	0.0172472	531	125.137	405.863	7
CPIJ000631	X	0.0172203	219	44.7873	174.213	3
CPIJ006195	X	0.0172144	414	123.546	290.454	5
CPIJ000565	X	0.0171993	522	115.006	406.994	7
CPIJ017575	X	0.0171905	270	37.3138	232.686	4
CPIJ018463	X	0.0171895	225	50.4747	174.525	3
CPIJ801652	X	0.017182	414	64.7975	349.203	6
CPIJ014292	X	0.0171554	1443	335.482	1107.52	19
CPIJ009532	X	0.0171246	270	36.4181	233.582	4
CPIJ011761	X	0.0170898	621	94.3709	526.629	9
CPIJ005260	X	0.0170827	1014	252.998	761.002	13
CPIJ016103	X	0.0170466	522	111.361	410.639	7
CPIJ013921	X	0.017017	2022	494.122	1527.88	26
CPIJ019437	X	0.0169993	1029	205.439	823.561	14
CPIJ017012	X	0.0169792	330	35.5216	294.478	5
CPIJ006814	X	0.0169597	705	115.366	589.634	10
CPIJ018997	X	0.0169515	930	163.108	766.892	13
CPIJ001418	X	0.016944	942	174.766	767.234	13
CPIJ008758	X	0.0169408	909	200.651	708.349	12
CPIJ011673	X	0.0169406	462	107.822	354.178	6
CPIJ009315	X	0.0169337	231	53.8381	177.162	3
CPIJ014507	X	0.0169228	1122	294.715	827.285	14
CPIJ006366	X	0.016921	1272	267.329	1004.67	17
CPIJ016824	X	0.0169207	333	37.5045	295.496	5
CPIJ013928	X	0.0169021	378	82.179	295.821	5
CPIJ002273	X	0.0168842	1026	196.82	829.18	14
CPIJ005479	X	0.0168817	354	117.057	236.943	4
CPIJ019683	X	0.0168798	909	198.092	710.908	12
CPIJ006228	X	0.0168598	264	86.0625	177.938	3
CPIJ002676	X	0.0168441	537	121.424	415.576	7
CPIJ008546	X	0.0168131	717	122.225	594.775	10
CPIJ014161	X	0.0167923	879	223.939	655.061	11
CPIJ010744	X	0.0167365	159	39.5014	119.499	2
CPIJ009882	X	0.0167298	420	61.3579	358.642	6
CPIJ801910	X	0.0167287	234	54.6672	179.333	3
CPIJ018051	X	0.0167026	357	57.646	299.354	5
CPIJ018752	X	0.0167002	231	51.3612	179.639	3
CPIJ017129	X	0.016696	753	154.055	598.945	10
CPIJ010092	X	0.0166833	366	66.2988	299.701	5
CPIJ000825	X	0.0166778	402	102.201	299.799	5
CPIJ008419	X	0.0166624	474	113.907	360.093	6
CPIJ009381	X	0.0166583	1446	305.435	1140.57	19
CPIJ018027	X	0.0166106	648	166.38	481.62	8
CPIJ017587	X	0.01656	822	157.747	664.253	11
CPIJ006392	X	0.0165577	717	173.445	543.555	9
CPIJ015189	X	0.0165575	3051	574.781	2476.22	41
CPIJ017571	X	0.016524	528	104.375	423.625	7
CPIJ004809	X	0.016501	153	31.7954	121.205	2
CPIJ004243	X	0.0164492	615	128.655	486.345	8
CPIJ008236	X	0.0164283	2376	489.011	1886.99	31
CPIJ007973	X	0.0164222	642	154.856	487.144	8
CPIJ019765	X	0.0164076	327	83.2105	243.789	4
CPIJ020204	X	0.016406	225	42.1395	182.86	3
CPIJ004621	X	0.0163996	315	71.0924	243.908	4
CPIJ013244	X	0.016383	753	203.651	549.349	9
CPIJ001100	X	0.0163711	639	150.335	488.665	8
CPIJ013058	X	0.0163668	234	50.7019	183.298	3
CPIJ000531	X	0.0163368	162	39.5769	122.423	2
CPIJ007580	X	0.0163099	1047	188.625	858.375	14
CPIJ016147	X	0.0162999	639	148.199	490.801	8
CPIJ002585	X	0.0162854	309	63.3814	245.619	4
CPIJ010660	X	0.0162702	201	78.0758	122.924	2
CPIJ003847	X	0.0162364	351	43.0504	307.95	5
CPIJ016007	X	0.016224	327	80.4509	246.549	4
CPIJ003286	X	0.0161666	1980	495.457	1484.54	24
CPIJ000408	X	0.0161628	1581	281.724	1299.28	21
CPIJ005098	X	0.0161528	1119	190.367	928.633	15
CPIJ018347	X	0.0161407	588	154.314	433.686	7
CPIJ000245	X	0.0161211	366	55.8478	310.152	5
CPIJ016268	X	0.0161027	627	130.19	496.81	8
CPIJ002956	X	0.0160726	951	204.389	746.611	12
CPIJ013536	X	0.0160593	264	77.1921	186.808	3
CPIJ006510	X	0.016056	372	60.5886	311.411	5
CPIJ010169	X	0.0160467	618	119.454	498.546	8
CPIJ009440	X	0.0160404	879	130.891	748.109	12
CPIJ004979	X	0.0159881	3366	801.601	2564.4	41
CPIJ018640	X	0.0159609	579	140.429	438.571	7
CPIJ005795	X	0.0159363	549	109.75	439.25	7
CPIJ007720	X	0.0159325	222	33.7064	188.294	3
CPIJ011108	X	0.0159221	408	93.9718	314.028	5
CPIJ001386	X	0.0158791	462	84.1435	377.856	6
CPIJ003596	X	0.0158642	798	167.651	630.349	10
CPIJ015096	X	0.0158273	801	169.182	631.818	10
CPIJ013334	X	0.0158041	636	129.803	506.197	8
CPIJ801526	X	0.015802	774	141.168	632.832	10
CPIJ015823	X	0.015797	552	108.878	443.122	7
CPIJ802216	X	0.0157934	915	218.506	696.494	11
CPIJ002823	X	0.0157868	1650	383.12	1266.88	20
CPIJ017641	X	0.0157435	405	87.4081	317.592	5
CPIJ011225	X	0.0157278	405	87.0917	317.908	5
CPIJ008650	X	0.0157244	318	63.6189	254.381	4
CPIJ800014	X	0.0156898	654	144.114	509.886	8
CPIJ012615	X	0.0156706	1215	193.983	1021.02	16
CPIJ007041	X	0.015666	2880	582.032	2297.97	36
CPIJ014637	X	0.015646	405	85.429	319.571	5
CPIJ005668	X	0.015639	378	58.2864	319.714	5
CPIJ017259	X	0.015634	390	70.184	319.816	5
CPIJ002776	X	0.0155957	297	40.5185	256.481	4
CPIJ006707	X	0.0155897	318	61.4208	256.579	4
CPIJ014908	X	0.0155819	1998	457.753	1540.25	24
CPIJ019572	X	0.0155587	594	79.8185	514.182	8
CPIJ013044	X	0.0155462	429	107.378	321.622	5
CPIJ000978	X	0.015539	747	103.456	643.544	10
CPIJ013189	X	0.0155372	429	107.192	321.808	5
CPIJ013785	X	0.015484	312	53.6691	258.331	4
CPIJ014182	X	0.0154815	744	162.66	581.34	9
CPIJ009399	X	0.0154813	4080	914.895	3165.1	49
CPIJ002957	X	0.0154746	312	53.5118	258.488	4
CPIJ001161	X	0.0154595	270	75.9446	194.055	3
CPIJ018849	X	0.0154477	2181	433.174	1747.83	27
CPIJ003228	X	0.0154363	483	94.3066	388.693	6
CPIJ017592	X	0.0154277	1047	269.178	777.822	12
CPIJ000347	X	0.0154251	867	218.707	648.293	10
CPIJ019109	X	0.0154228	1944	452.705	1491.3	23
CPIJ019492	X	0.0154093	357	97.4171	259.583	4
CPIJ007626	X	0.0153539	531	140.219	390.781	6
CPIJ001847	X	0.0153527	1671	368.3	1302.7	20
CPIJ014236	X	0.0153407	528	71.6969	456.303	7
CPIJ016911	X	0.0153237	1131	217.381	913.619	14
CPIJ010479	X	0.0152851	429	101.883	327.117	5
CPIJ018886	X	0.0152484	588	128.936	459.064	7
CPIJ015620	X	0.0152304	1620	306.836	1313.16	20
CPIJ004968	X	0.0152019	471	76.3128	394.687	6
CPIJ001334	X	0.015178	468	72.6907	395.309	6
CPIJ017005	X	0.015168	438	108.359	329.641	5
CPIJ001232	X	0.0151661	234	36.1914	197.809	3
CPIJ014758	X	0.0151627	744	150.438	593.562	9
CPIJ015234	X	0.015149	255	56.9675	198.033	3
CPIJ006991	X	0.0151452	264	65.9177	198.082	3
CPIJ009254	X	0.0151391	1917	463.811	1453.19	22
CPIJ014248	X	0.0151376	477	80.6361	396.364	6
CPIJ001387	X	0.0151342	1872	418.338	1453.66	22
CPIJ007328	X	0.0151337	81	14.9223	66.0777	1
CPIJ012077	X	0.0151223	4416	1241.89	3174.11	48
CPIJ001567	X	0.0151181	1554	297.231	1256.77	19
CPIJ009009	X	0.0151169	165	32.698	132.302	2
CPIJ016518	X	0.0150867	1365	304.461	1060.54	16
CPIJ007872	X	0.0150694	264	64.9207	199.079	3
CPIJ017280		0.0150608	420	88.0134	331.987	5
CPIJ005505		0.0150499	180	47.1086	132.891	2
CPIJ011098		0.014995	648	114.488	533.512	8
CPIJ008233		0.0149939	225	24.9193	200.081	3
CPIJ001338		0.014993	867	133.326	733.674	11
CPIJ008129		0.0149929	1590	389.428	1200.57	18
CPIJ002958		0.0149874	1164	296.604	867.396	13
CPIJ008822		0.0149662	438	103.914	334.086	5
CPIJ010282		0.0149639	312	44.6904	267.31	4
CPIJ007241		0.0149413	792	122.714	669.286	10
CPIJ009745		0.0149393	1059	188.814	870.186	13
CPIJ010715		0.014923	1668	327.788	1340.21	20
CPIJ005380		0.0149081	186	51.8449	134.155	2
CPIJ017893		0.0148777	1170	161.785	1008.22	15
CPIJ006214		0.01487	249	47.2509	201.749	3
CPIJ001296		0.0148685	1119	177.412	941.588	14
CPIJ017488		0.0148603	810	204.358	605.642	9
CPIJ010179		0.0148477	1107	164.095	942.905	14
CPIJ013230		0.01483	1176	231.968	944.032	14
CPIJ007781		0.0148134	345	74.9751	270.025	4
CPIJ004500		0.0147632	1092	211.434	880.566	13
CPIJ011593		0.01474	2544	440.885	2103.12	31
CPIJ006838		0.0147391	486	78.9193	407.081	6
CPIJ003932		0.0147369	1350	332.15	1017.85	15
CPIJ002653		0.0147332	1182	231.762	950.238	14
CPIJ016360		0.0147134	273	69.1041	203.896	3
CPIJ015047		0.0146796	294	21.5127	272.487	4
CPIJ010085		0.0146546	423	81.8097	341.19	5
CPIJ005359		0.0146332	288	82.9869	205.013	3
CPIJ005771		0.0146241	327	121.859	205.141	3
CPIJ014184		0.0146183	261	55.7783	205.222	3
CPIJ013646		0.0146027	315	41.0789	273.921	4
CPIJ016804		0.0146006	1026	204.116	821.884	12
CPIJ007008		0.014589	399	56.2761	342.724	5
CPIJ010476		0.0145738	252	46.1506	205.849	3
CPIJ016619		0.0145656	471	127.725	343.275	5
CPIJ010645		0.0145594	2193	613.265	1579.73	23
CPIJ011972		0.0145352	1032	206.416	825.584	12
CPIJ003368		0.0145277	555	141.997	413.003	6
CPIJ001581		0.0145266	903	214.608	688.392	10
CPIJ014196		0.0145111	498	84.5241	413.476	6
CPIJ801564		0.0144908	363	86.9629	276.037	4
CPIJ011340		0.0144836	327	50.8247	276.175	4
CPIJ020114		0.014468	465	119.409	345.591	5
CPIJ015145		0.0144443	291	83.3063	207.694	3
CPIJ003052		0.0144164	252	43.9043	208.096	3
CPIJ012779		0.0143994	729	103.975	625.025	9
CPIJ000169		0.01437	825	129.107	695.893	10
CPIJ017845		0.0143694	198	58.8154	139.185	2
CPIJ005558		0.0143638	999	233.186	765.814	11
CPIJ019300		0.014352	243	33.9696	209.03	3
CPIJ003620		0.0143466	1692	297.94	1394.06	20
CPIJ000535		0.0143404	294	84.8006	209.199	3
CPIJ013328		0.0143393	1254	277.663	976.337	14
CPIJ801538		0.0143374	810	182.27	627.73	9
CPIJ017627		0.0143272	345	65.8109	279.189	4
CPIJ015268		0.0143197	996	227.826	768.174	11
CPIJ017461		0.0142604	180	39.7511	140.249	2
CPIJ014768		0.0142569	264	53.5747	210.425	3
CPIJ005632		0.0142475	972	199.934	772.066	11
CPIJ017714		0.0142052	2763	651.096	2111.9	30
CPIJ801862		0.0142044	348	66.3969	281.603	4
CPIJ007340		0.0141818	462	109.435	352.565	5
CPIJ016491		0.0141763	1125	278.516	846.484	12
CPIJ004774		0.0141295	1110	189.94	920.06	13
CPIJ014183		0.0141265	750	183.687	566.313	8
CPIJ008995		0.0141233	108	37.1952	70.8048	1
CPIJ012874		0.014111	1341	277.995	1063	15
CPIJ015173		0.0141095	1677	401.263	1275.74	18
CPIJ008257		0.0140949	2484	497.465	1986.53	28
CPIJ003367		0.0140858	1023	242.074	780.926	11
CPIJ008877		0.0140806	882	171.805	710.195	10
CPIJ018912		0.014073	3492	649.685	2842.32	40
CPIJ014669		0.0140584	1254	329.289	924.711	13
CPIJ011239		0.0140171	441	84.2934	356.707	5
CPIJ013541		0.0139832	2475	401.087	2073.91	29
CPIJ800118		0.0139576	480	121.773	358.227	5
CPIJ004363		0.0139457	1593	302.283	1290.72	18
CPIJ008807		0.013943	459	100.396	358.604	5
CPIJ009269		0.0139339	1731	295.651	1435.35	20
CPIJ002190		0.0139282	402	114.812	287.188	4
CPIJ006038		0.0139251	174	30.3742	143.626	2
CPIJ013950		0.0139166	738	163.148	574.852	8
CPIJ012600		0.0139162	1647	353.538	1293.46	18
CPIJ013496		0.0139063	729	153.721	575.279	8
CPIJ004043		0.0139048	1158	294.991	863.009	12
CPIJ016344		0.0138954	357	69.1337	287.866	4
CPIJ002467		0.0138705	372	83.6187	288.381	4
CPIJ017875		0.0138494	204	59.5891	144.411	2
CPIJ010433		0.0138484	2598	576.113	2021.89	28
CPIJ012183		0.0138182	765	186.052	578.948	8
CPIJ000744		0.0138078	1155	213.506	941.494	13
CPIJ011111		0.0137909	573	137.931	435.069	6
CPIJ008757		0.0137762	1626	464.582	1161.42	16
CPIJ019275		0.013776	405	114.639	290.361	4
CPIJ011830		0.0137558	465	101.518	363.482	5
CPIJ010922		0.0137506	201	55.5524	145.448	2
CPIJ014526		0.0136963	3051	495.56	2555.44	35
CPIJ018422		0.0136938	384	91.8956	292.104	4
CPIJ003571		0.0136936	1059	182.677	876.323	12
CPIJ016629		0.0136849	270	50.7802	219.22	3
CPIJ006405		0.0136797	3399	694.273	2704.73	37
CPIJ006424		0.0136776	1107	229.652	877.348	12
CPIJ009180		0.0136757	495	129.389	365.611	5
CPIJ003813		0.0136609	267	47.395	219.605	3
CPIJ011218		0.0136465	456	89.6072	366.393	5
CPIJ801709		0.0136427	378	84.802	293.198	4
CPIJ019747		0.0136407	408	114.76	293.24	4
CPIJ006737		0.0136244	477	110.011	366.989	5
CPIJ019914		0.0136205	1278	250.135	1027.86	14
CPIJ014158		0.0135908	1101	218.049	882.951	12
CPIJ011120		0.0135786	375	80.4192	294.581	4
CPIJ801653		0.0135729	1377	271.865	1105.14	15
CPIJ001193		0.0135704	903	166.103	736.897	10
CPIJ013604		0.013546	483	113.888	369.112	5
CPIJ003044		0.0135439	189	41.3321	147.668	2
CPIJ013829		0.0135427	2961	598.104	2362.9	32
CPIJ000392		0.0135299	411	115.358	295.642	4
CPIJ007883		0.01349	486	115.356	370.644	5
CPIJ015835		0.0134858	471	174.391	296.609	4
CPIJ000657		0.0134516	315	91.9793	223.021	3
CPIJ007442		0.0134433	408	110.455	297.545	4
CPIJ007997		0.0134193	1719	377.651	1341.35	18
CPIJ008048		0.0134148	1110	215.468	894.532	12
CPIJ012115		0.0134077	456	83.0787	372.921	5
CPIJ009252		0.0134072	1392	273.202	1118.8	15
CPIJ020182		0.0133975	567	119.156	447.844	6
CPIJ801578		0.013386	363	64.1798	298.82	4
CPIJ801906		0.0133693	264	39.606	224.394	3
CPIJ009897		0.0133528	456	81.5459	374.454	5
CPIJ802497		0.0133463	933	183.729	749.271	10
CPIJ020249		0.0133188	492	116.59	375.41	5
CPIJ003735		0.0133065	369	68.3946	300.605	4
CPIJ800199		0.0133062	1452	324.706	1127.29	15
CPIJ011592		0.0132983	288	62.4076	225.592	3
CPIJ017333		0.0132936	558	106.654	451.346	6
CPIJ009204		0.0132602	1029	274.861	754.139	10
CPIJ007768		0.0132456	594	141.018	452.982	6
CPIJ004779		0.0132382	1305	322.995	982.005	13
CPIJ018991		0.0132096	408	105.191	302.809	4
CPIJ012666		0.0132021	297	69.7643	227.236	3
CPIJ007825		0.0131945	1017	183.318	833.682	11
CPIJ005152		0.0131875	870	187.533	682.467	9
CPIJ010579		0.0131786	573	117.715	455.285	6
CPIJ005315		0.0131492	90	13.9495	76.0505	1
CPIJ000516		0.0131076	708	173.958	534.042	7
CPIJ007761		0.0130925	279	49.8618	229.138	3
CPIJ000696		0.0130899	297	67.8152	229.185	3
CPIJ014878		0.0130797	693	157.819	535.181	7
CPIJ019510		0.0130779	801	189.279	611.721	8
CPIJ015503		0.0130578	480	97.0875	382.913	5
CPIJ019002		0.0130563	429	46.0434	382.957	5
CPIJ006415		0.0130551	1581	355.428	1225.57	16
CPIJ005638		0.0130505	1824	444.743	1379.26	18
CPIJ005702		0.0130467	165	11.7047	153.295	2
CPIJ005040		0.0130283	390	159.732	230.268	3
CPIJ005461		0.0130277	288	57.7213	230.279	3
CPIJ802094		0.0130215	873	181.835	691.165	9
CPIJ009342		0.0129976	513	128.314	384.686	5
CPIJ019034		0.0129971	186	32.1204	153.88	2
CPIJ002506		0.0129822	906	212.741	693.259	9
CPIJ020177		0.0129817	312	80.9051	231.095	3
CPIJ017323		0.0129682	210	55.777	154.223	2
CPIJ004449		0.0129682	840	145.995	694.005	9
CPIJ012059		0.0129669	273	41.6409	231.359	3
CPIJ015444		0.0129641	291	59.5923	231.408	3
CPIJ009763		0.0129512	501	114.935	386.065	5
CPIJ016736		0.0129358	195	40.39	154.61	2
CPIJ017752		0.0129344	438	51.4337	386.566	5
CPIJ010265		0.0129152	1122	270.29	851.71	11
CPIJ019304		0.0129149	726	183.992	542.008	7
CPIJ801516		0.0129045	690	147.555	542.445	7
CPIJ800300		0.012862	201	45.5026	155.497	2
CPIJ002188		0.0128269	300	66.1166	233.883	3
CPIJ010648		0.0128266	1374	282.522	1091.48	14
CPIJ013081		0.0128139	117	38.9595	78.0405	1
CPIJ009765		0.0127935	570	101.011	468.989	6
CPIJ016347		0.0127625	123	44.6453	78.3547	1
CPIJ019850		0.0127571	585	114.672	470.328	6
CPIJ017356		0.012755	123	44.5994	78.4006	1
CPIJ004586		0.0127234	888	180.642	707.358	9
CPIJ015259		0.0127157	1164	141.64	1022.36	13
CPIJ000230		0.0126993	309	72.7659	236.234	3
CPIJ011226		0.0126959	1035	247.343	787.657	10
CPIJ003386		0.0126927	501	107.073	393.927	5
CPIJ008168		0.0126838	786	234.114	551.886	7
CPIJ001258		0.0126675	423	107.232	315.768	4
CPIJ015596		0.0126536	99	19.9712	79.0288	1
CPIJ018173		0.0126497	312	74.8405	237.16	3
CPIJ009398		0.0126465	5184	1230.33	3953.67	50
CPIJ007193		0.0126262	1920	415.195	1504.81	19
CPIJ017284		0.012618	1191	239.976	951.024	12
CPIJ003603		0.0126177	2016	351.669	1664.33	21
CPIJ007684		0.0126173	498	101.719	396.281	5
CPIJ003120		0.0126161	192	33.4719	158.528	2
CPIJ010689		0.0125939	228	69.1932	158.807	2
CPIJ003651		0.0125919	1293	260.587	1032.41	13
CPIJ010563		0.012589	642	165.395	476.605	6
CPIJ011603		0.0125695	525	47.6537	477.346	6
CPIJ006738		0.0125525	732	174.342	557.658	7
CPIJ015401		0.0125515	327	87.985	239.015	3
CPIJ016039		0.0125456	1179	222.489	956.511	12
CPIJ005195		0.0125373	378	58.9526	319.047	4
CPIJ009005		0.0125341	288	48.6517	239.348	3
CPIJ007561		0.012508	507	107.256	399.744	5
CPIJ003720		0.0125047	525	125.149	399.851	5
CPIJ019333		0.0125019	111	31.0121	79.9879	1
CPIJ006005		0.0124844	480	79.5005	400.5	5
CPIJ017277		0.0124765	1011	129.339	881.661	11
CPIJ001259		0.0124717	972	170.185	801.815	10
CPIJ011874		0.0124633	858	216.118	641.882	8
CPIJ000215		0.0124401	3054	562.052	2491.95	31
CPIJ014481		0.0124309	522	119.777	402.223	5
CPIJ007029		0.012429	2742	891.492	1850.51	23
CPIJ000564		0.0124179	723	159.297	563.703	7
CPIJ012594		0.0124031	999	192.749	806.251	10
CPIJ017421		0.0123951	228	66.6465	161.354	2
CPIJ018994		0.0123941	204	42.6333	161.367	2
CPIJ020027		0.0123877	321	78.8246	242.175	3
CPIJ801918		0.0123871	750	184.898	565.102	7
CPIJ012553		0.0123856	420	97.0432	322.957	4
CPIJ002793		0.0123813	411	87.931	323.069	4
CPIJ013871		0.0123769	333	90.6133	242.387	3
CPIJ012153		0.0123716	210	48.3398	161.66	2
CPIJ011964		0.0123568	669	183.437	485.563	6
CPIJ014821		0.0123214	921	109.402	811.598	10
CPIJ010072		0.0123112	429	104.093	324.907	4
CPIJ003383		0.0123086	723	154.29	568.71	7
CPIJ000802		0.0123072	279	35.2406	243.759	3
CPIJ017157		0.0123022	423	97.8564	325.144	4
CPIJ020094		0.0122952	648	160.006	487.994	6
CPIJ014995		0.0122945	990	257.968	732.032	9
CPIJ007624		0.0122767	975	241.904	733.096	9
CPIJ010940		0.012276	99	17.5403	81.4597	1
CPIJ007952		0.012272	909	175.624	733.376	9
CPIJ018374		0.0122667	207	43.9575	163.043	2
CPIJ009272		0.0122645	807	154.71	652.29	8
CPIJ015979		0.0122511	1656	349.996	1306	16
CPIJ010311		0.0122468	204	40.6922	163.308	2
CPIJ006729		0.0122444	201	37.66	163.34	2
CPIJ016469		0.0122444	1866	395.938	1470.06	18
CPIJ005308		0.0122416	537	128.558	408.442	5
CPIJ018507		0.0121751	915	175.789	739.211	9
CPIJ011931		0.0121622	1296	309.335	986.665	12
CPIJ000330		0.0121477	624	130.078	493.922	6
CPIJ018495		0.0121254	315	67.5862	247.414	3
CPIJ019846		0.0121244	117	34.5217	82.4783	1
CPIJ007368		0.0121171	1326	253.136	1072.86	13
CPIJ005441		0.0121048	222	56.7755	165.224	2
CPIJ014194		0.0121043	741	162.693	578.307	7
CPIJ009900		0.0121033	759	180.644	578.356	7
CPIJ000534		0.0121026	255	89.746	165.254	2
CPIJ014472		0.0121005	324	76.0756	247.924	3
CPIJ004976		0.0120816	360	111.689	248.311	3
CPIJ010279		0.0120778	561	147.017	413.983	5
CPIJ016048		0.0120772	300	51.5983	248.402	3
CPIJ011613		0.0120743	300	51.5382	248.462	3
CPIJ017801		0.0120554	687	106.348	580.652	7
CPIJ003846		0.0120526	537	122.153	414.847	5
CPIJ009786		0.0120393	3438	696.968	2741.03	33
CPIJ006012		0.0120327	1035	203.933	831.067	10
CPIJ015586		0.0120287	666	84.0569	581.943	7
CPIJ013807		0.0120098	219	52.4695	166.53	2
CPIJ005839		0.0119884	879	128.274	750.726	9
CPIJ000998		0.0119829	1950	364.41	1585.59	19
CPIJ018552		0.0119745	1203	200.865	1002.13	12
CPIJ010690		0.0119618	315	64.2022	250.798	3
CPIJ016397		0.0119531	576	74.0367	501.963	6
CPIJ019420		0.0119527	1038	201.372	836.628	10
CPIJ015216		0.0119431	900	230.156	669.844	8
CPIJ005474		0.0119258	222	54.2969	167.703	2
CPIJ007827		0.0119181	573	153.47	419.53	5
CPIJ008325		0.0119138	411	75.2554	335.745	4
CPIJ017637		0.0119122	447	111.209	335.791	4
CPIJ013931		0.0119116	669	165.291	503.709	6
CPIJ016498		0.0119098	3213	778.044	2434.96	29
CPIJ013455		0.0119094	1887	543.521	1343.48	16
CPIJ013932		0.0118761	1071	228.975	842.025	10
CPIJ004466		0.0118758	612	106.771	505.229	6
CPIJ017896		0.0118735	483	146.115	336.885	4
CPIJ013657		0.0118642	411	73.8515	337.148	4
CPIJ002200		0.0118579	744	153.675	590.325	7
CPIJ015350		0.011857	297	43.9844	253.016	3
CPIJ004726		0.0118548	354	100.938	253.062	3
CPIJ802200		0.0118534	414	76.545	337.455	4
CPIJ000839		0.0118514	2946	667.782	2278.22	27
CPIJ017493		0.0118513	882	206.97	675.03	8
CPIJ013658		0.0118474	534	111.968	422.032	5
CPIJ001606		0.0118245	321	67.2897	253.71	3
CPIJ014690		0.0118145	312	58.0748	253.925	3
CPIJ014045		0.011812	621	113.044	507.956	6
CPIJ016906		0.0118112	4116	983.372	3132.63	37
CPIJ007983		0.011808	2778	491.422	2286.58	27
CPIJ015446		0.0118044	603	94.7132	508.287	6
CPIJ008747		0.011799	1671	314.947	1356.05	16
CPIJ006869		0.0117918	201	31.3912	169.609	2
CPIJ006971		0.0117914	429	89.7699	339.23	4
CPIJ017661		0.0117819	318	63.3727	254.627	3
CPIJ015104		0.0117817	684	174.736	509.264	6
CPIJ005906		0.0117803	729	134.787	594.213	7
CPIJ004052		0.0117662	2040	340.206	1699.79	20
CPIJ005811		0.0117389	1083	231.13	851.87	10
CPIJ001435		0.0117333	333	77.3171	255.683	3
CPIJ011477		0.0117177	2190	483.175	1706.82	20
CPIJ801529		0.0116805	333	76.1614	256.839	3
CPIJ007683		0.011667	630	201.442	428.558	5
CPIJ002720		0.0116522	1137	278.794	858.206	10
CPIJ005881		0.0116505	1515	313.329	1201.67	14
CPIJ014666		0.0116428	528	98.5496	429.45	5
CPIJ007563		0.0116382	570	54.4547	515.545	6
CPIJ801826		0.0116308	777	175.151	601.849	7
CPIJ012901		0.011617	513	82.5982	430.402	5
CPIJ004219		0.0116043	342	83.4748	258.525	3
CPIJ801903		0.0115995	960	184.105	775.895	9
CPIJ020119		0.0115994	678	160.732	517.268	6
CPIJ018464		0.0115908	780	176.074	603.926	7
CPIJ001140		0.0115897	744	140.013	603.987	7
CPIJ006020		0.0115824	396	50.647	345.353	4
CPIJ013443		0.0115557	483	136.85	346.15	4
CPIJ000739		0.0115444	1533	406.91	1126.09	13
CPIJ004560		0.0115402	765	158.426	606.574	7
CPIJ019334		0.0115358	111	24.313	86.687	1
CPIJ014112		0.0115197	453	105.768	347.232	4
CPIJ014815		0.0115124	222	48.2744	173.726	2
CPIJ018223		0.0115064	1050	267.829	782.171	9
CPIJ008369		0.011504	2283	544.482	1738.52	20
CPIJ014399		0.0114993	753	144.269	608.731	7
CPIJ003460		0.0114975	735	126.17	608.83	7
CPIJ006745		0.0114968	669	147.117	521.883	6
CPIJ007581		0.0114818	906	209.247	696.753	8
CPIJ802251		0.0114805	774	164.272	609.728	7
CPIJ011637		0.0114797	351	89.6693	261.331	3
CPIJ011881		0.0114749	210	35.7058	174.294	2
CPIJ003579		0.0114744	210	35.6987	174.301	2
CPIJ016820		0.0114732	783	172.88	610.12	7
CPIJ004558		0.0114695	213	38.6238	174.376	2
CPIJ010855		0.0114629	831	133.096	697.904	8
CPIJ802022		0.011446	357	94.8988	262.101	3
CPIJ005161		0.0114357	1710	310.874	1399.13	16
CPIJ005188		0.0114311	231	56.0394	174.961	2
CPIJ019931		0.0113982	219	43.5344	175.466	2
CPIJ802096		0.0113889	306	42.5856	263.414	3
CPIJ002826		0.0113884	1530	388.494	1141.51	13
CPIJ005553		0.0113849	1596	366.299	1229.7	14
CPIJ006632		0.011383	1398	255.95	1142.05	13
CPIJ019118		0.0113708	111	23.0556	87.9444	1
CPIJ000448		0.0113653	684	156.079	527.921	6
CPIJ015985		0.0113575	543	102.761	440.239	5
CPIJ012136		0.0113572	2094	333.01	1760.99	20
CPIJ013709		0.0113337	747	129.372	617.628	7
CPIJ003629		0.0113315	1266	295.255	970.745	11
CPIJ015193		0.0113302	1134	251.404	882.596	10
CPIJ000874		0.0113235	318	53.0638	264.936	3
CPIJ013642		0.0113227	231	54.3632	176.637	2
CPIJ010983		0.0113216	750	131.711	618.289	7
CPIJ001508		0.0113203	237	60.3257	176.674	2
CPIJ008044		0.0113172	480	126.557	353.443	4
CPIJ019098		0.0112998	231	54.0054	176.995	2
CPIJ011172		0.01129	4596	875.914	3720.09	42
CPIJ013105		0.0112681	216	38.5081	177.492	2
CPIJ000040		0.0112675	228	50.498	177.502	2
CPIJ018945		0.0112631	462	106.857	355.143	4
CPIJ000054		0.0112623	225	47.416	177.584	2
CPIJ010391		0.0112456	753	130.536	622.464	7
CPIJ018921		0.0112395	207	29.0562	177.944	2
CPIJ019554		0.0112356	684	149.985	534.015	6
CPIJ011378		0.0112284	729	194.641	534.359	6
CPIJ008979		0.0112078	339	71.3287	267.671	3
CPIJ000768		0.0112042	588	141.737	446.263	5
CPIJ002811		0.0111962	345	77.0524	267.948	3
CPIJ016521		0.0111942	654	118.007	535.993	6
CPIJ016464		0.011193	390	121.976	268.024	3
CPIJ001961		0.0111715	441	82.9469	358.053	4
CPIJ001651		0.0111714	1104	208.854	895.146	10
CPIJ015889		0.0111661	1077	181.431	895.569	10
CPIJ016399		0.0111629	543	95.0894	447.911	5
CPIJ000172		0.0111589	1626	371.401	1254.6	14
CPIJ012289		0.0111544	480	121.396	358.604	4
CPIJ001240		0.0111542	822	194.431	627.569	7
CPIJ016079		0.0111414	549	100.224	448.776	5
CPIJ001568		0.0111408	114	24.24	89.76	1
CPIJ015384		0.0111221	438	78.3563	359.644	4
CPIJ017991		0.0111103	1512	251.91	1260.09	14
CPIJ018006		0.011104	228	47.8848	180.115	2
CPIJ001274		0.0111016	246	65.8452	180.155	2
CPIJ005466		0.0111011	1128	227.185	900.815	10
CPIJ004429		0.01109	1332	249.944	1082.06	12
CPIJ017740		0.0110819	1734	290.213	1443.79	16
CPIJ011001		0.0110795	441	79.9744	361.026	4
CPIJ012122		0.0110774	2529	542.973	1986.03	22
CPIJ012719		0.0110752	315	44.1236	270.876	3
CPIJ016072		0.0110747	528	76.5197	451.48	5
CPIJ014653		0.011071	609	157.37	451.63	5
CPIJ019708		0.011065	1017	203.621	813.379	9
CPIJ015514		0.0110631	4320	1065.94	3254.06	36
CPIJ013185		0.0110605	354	82.765	271.235	3
CPIJ011014		0.0110498	1560	293.011	1266.99	14
CPIJ016359		0.0110479	906	272.396	633.604	7
CPIJ000871		0.0110343	222	40.7474	181.253	2
CPIJ801973		0.0110275	852	217.223	634.777	7
CPIJ019110		0.0110171	234	52.4639	181.536	2
CPIJ008490		0.011016	1305	306.457	998.543	11
CPIJ010197		0.0110119	501	137.758	363.242	4
CPIJ012358		0.0109888	234	51.996	182.004	2
CPIJ017114		0.0109859	447	82.8968	364.103	4
CPIJ020062		0.0109787	462	97.6565	364.343	4
CPIJ003459		0.0109742	450	85.5104	364.49	4
CPIJ014929		0.010968	1158	155.082	1002.92	11
CPIJ011941		0.0109655	573	117.023	455.977	5
CPIJ010296		0.0109616	489	124.09	364.91	4
CPIJ001930		0.0109597	474	109.027	364.973	4
CPIJ000749		0.010959	825	186.256	638.744	7
CPIJ000716		0.0109503	2139	403.887	1735.11	19
CPIJ011999		0.0109486	819	179.647	639.353	7
CPIJ015528		0.0109384	351	76.7383	274.262	3
CPIJ011292		0.0109245	339	64.3885	274.611	3
CPIJ018297		0.0109231	231	47.9009	183.099	2
CPIJ007874		0.0109113	468	101.406	366.594	4
CPIJ007708		0.0108848	3978	762.502	3215.5	35
CPIJ018558		0.0108847	1227	308.277	918.723	10
CPIJ009294		0.0108802	705	153.538	551.462	6
CPIJ011224		0.010874	618	158.188	459.812	5
CPIJ004734		0.010873	726	174.172	551.828	6
CPIJ013919		0.0108704	3582	822.22	2759.78	30
CPIJ016496		0.0108653	264	79.9272	184.073	2
CPIJ000813		0.0108624	1137	216.389	920.611	10
CPIJ802250		0.0108621	1110	281.429	828.571	9
CPIJ017156		0.010851	3345	856.753	2488.25	27
CPIJ003374		0.0108339	585	123.486	461.514	5
CPIJ007501		0.0108337	867	220.866	646.134	7
CPIJ017698		0.010832	210	25.3618	184.638	2
CPIJ800185		0.0108286	1431	322.821	1108.18	12
CPIJ014788		0.0108268	528	66.1812	461.819	5
CPIJ015871		0.010822	480	110.381	369.619	4
CPIJ003623		0.010813	879	231.629	647.371	7
CPIJ002482		0.0108046	327	49.3402	277.66	3
CPIJ011030		0.0107974	477	106.542	370.458	4
CPIJ004758		0.0107967	108	15.3788	92.6212	1
CPIJ008954		0.0107935	453	82.408	370.592	4
CPIJ002782		0.0107779	243	57.4352	185.565	2
CPIJ011070		0.0107724	2724	588.918	2135.08	23
CPIJ008376		0.0107643	816	165.702	650.298	7
CPIJ802460		0.010763	1224	294.888	929.112	10
CPIJ002933		0.0107602	1233	210.707	1022.29	11
CPIJ002350		0.0107435	114	20.9208	93.0792	1
CPIJ800160		0.0107385	978	233.016	744.984	8
CPIJ010631		0.0107268	204	17.5514	186.449	2
CPIJ011029		0.0106951	240	52.9976	187.002	2
CPIJ019787		0.0106901	813	158.189	654.811	7
CPIJ003055		0.0106865	2358	486.484	1871.52	20
CPIJ008124		0.0106836	495	120.595	374.405	4
CPIJ009211		0.0106829	1278	248.32	1029.68	11
CPIJ005393		0.0106756	348	66.9848	281.015	3
CPIJ017660		0.0106688	465	90.076	374.924	4
CPIJ002794		0.0106564	381	99.4798	281.52	3
CPIJ009556		0.0106554	2937	872.316	2064.68	22
CPIJ010049		0.0106523	681	117.743	563.257	6
CPIJ800302		0.0106507	567	97.5488	469.451	5
CPIJ005151		0.0106481	759	195.521	563.479	6
CPIJ004550		0.0106472	528	58.3905	469.609	5
CPIJ802178		0.0106392	1998	400.132	1597.87	17
CPIJ004852		0.0106252	7317	1858.3	5458.7	58
CPIJ013948		0.0106231	1467	243.245	1223.75	13
CPIJ018284		0.0106224	210	21.7183	188.282	2
CPIJ017621		0.0106171	615	144.061	470.939	5
CPIJ006448		0.0106131	714	148.662	565.338	6
CPIJ001775		0.0106125	1122	273.942	848.058	9
CPIJ016437		0.0106102	3528	1171.78	2356.22	25
CPIJ016620		0.0105905	729	162.452	566.548	6
CPIJ015266		0.0105876	1758	341.255	1416.75	15
CPIJ017837		0.0105864	1098	247.853	850.147	9
CPIJ017192		0.0105829	735	168.046	566.954	6
CPIJ001460		0.0105812	219	29.985	189.015	2
CPIJ010576		0.0105729	1116	264.768	851.232	9
CPIJ017584		0.0105702	216	26.7878	189.212	2
CPIJ003478		0.0105628	390	105.984	284.016	3
CPIJ017423		0.010562	498	119.284	378.716	4
CPIJ012717		0.0105551	321	36.7763	284.224	3
CPIJ020303		0.0105547	720	151.535	568.465	6
CPIJ004555		0.0105492	459	79.8238	379.176	4
CPIJ013934		0.0105304	2871	591.88	2279.12	24
CPIJ012031		0.0105284	336	51.0566	284.943	3
CPIJ019592		0.0105282	1215	360.156	854.844	9
CPIJ018693		0.0105202	642	166.726	475.274	5
CPIJ006185		0.0105169	1086	230.238	855.762	9
CPIJ011933		0.0105065	222	31.6409	190.359	2
CPIJ016195		0.0105018	309	118.556	190.444	2
CPIJ002828		0.0104991	1413	270.038	1142.96	12
CPIJ005419		0.0104985	1068	210.734	857.266	9
CPIJ012905		0.0104958	231	40.447	190.553	2
CPIJ009948		0.0104936	1179	226.041	952.959	10
CPIJ005281		0.0104884	111	15.6566	95.3434	1
CPIJ016342		0.010488	459	77.6111	381.389	4
CPIJ016141		0.0104568	990	129.319	860.681	9
CPIJ015639		0.0104556	345	58.0718	286.928	3
CPIJ009749		0.0104551	1284	327.53	956.47	10
CPIJ008839		0.0104486	2463	453.165	2009.84	21
CPIJ004593		0.0104472	498	115.122	382.878	4
CPIJ019180		0.0104265	252	60.1819	191.818	2
CPIJ017614		0.010426	1095	135.862	959.138	10
CPIJ011870		0.0104257	1392	240.998	1151	12
CPIJ019870		0.010413	1272	215.629	1056.37	11
CPIJ012938		0.0104107	549	164.779	384.221	4
CPIJ004610		0.0103998	228	35.6877	192.312	2
CPIJ004654		0.0103969	762	184.903	577.097	6
CPIJ009906		0.010386	453	67.8654	385.135	4
CPIJ006877		0.0103656	1011	142.744	868.256	9
CPIJ000332		0.0103638	495	109.043	385.957	4
CPIJ017665		0.0103478	1056	282.892	773.108	8
CPIJ004597		0.0103474	888	211.503	676.497	7
CPIJ006422		0.0103377	231	37.5341	193.466	2
CPIJ003325		0.0103351	528	140.971	387.029	4
CPIJ007264		0.0103288	1221	252.83	968.17	10
CPIJ006873		0.0103278	3447	735.866	2711.13	28
CPIJ020117		0.0103048	1488	323.487	1164.51	12
CPIJ802386		0.010297	1575	312.503	1262.5	13
CPIJ007829		0.010293	1020	242.776	777.224	8
CPIJ012699		0.0102905	1191	316.404	874.596	9
CPIJ011131		0.0102894	360	68.4378	291.562	3
CPIJ016068		0.0102812	384	92.2057	291.794	3
CPIJ011758		0.0102794	1041	262.743	778.257	8
CPIJ014738		0.0102707	1425	353.993	1071.01	11
CPIJ013947		0.0102657	360	67.7665	292.234	3
CPIJ010220		0.0102647	1071	194.209	876.791	9
CPIJ019241		0.0102634	1521	254.359	1266.64	13
CPIJ020141		0.0102558	369	76.4821	292.518	3
CPIJ011168		0.0102499	225	29.8771	195.123	2
CPIJ002185		0.0102474	2982	639.953	2342.05	24
CPIJ010089		0.0102472	624	136.063	487.937	5
CPIJ007645		0.0102279	264	68.4569	195.543	2
CPIJ016409		0.0102202	375	81.4642	293.536	3
CPIJ000778		0.0102063	2748	494.504	2253.5	23
CPIJ013056		0.0102061	1056	174.171	881.829	9
CPIJ010836		0.0102031	948	163.924	784.076	8
CPIJ001205		0.0102015	2424	463.515	1960.49	20
CPIJ801958		0.0101917	2340	377.621	1962.38	20
CPIJ018633		0.0101914	642	151.391	490.609	5
CPIJ005736		0.0101786	231	34.51	196.49	2
CPIJ012786		0.0101751	354	59.163	294.837	3
CPIJ800212		0.0101652	1446	363.88	1082.12	11
CPIJ000113		0.0101578	765	174.32	590.68	6
CPIJ800286		0.0101418	1026	237.185	788.815	8
CPIJ014185		0.0101415	771	179.373	591.627	6
CPIJ014695		0.010134	1314	327.222	986.778	10
CPIJ001592		0.0101132	135	36.1192	98.8808	1
CPIJ007866		0.0101092	489	93.321	395.679	4
CPIJ011920		0.0101065	3219	844.284	2374.72	24
CPIJ003649		0.0100834	348	50.4818	297.518	3
CPIJ014674		0.0100777	993	199.165	793.835	8
CPIJ009557		0.0100627	279	80.2456	198.754	2
CPIJ003141		0.0100619	246	47.2299	198.77	2
CPIJ011562		0.0100488	462	63.9408	398.059	4
CPIJ009708		0.0100473	219	19.9406	199.059	2
CPIJ008991		0.010039	231	31.7758	199.224	2
CPIJ002314		0.0100271	1212	214.701	997.299	10
CPIJ001326		0.0100253	1104	206.273	897.727	9
CPIJ013437		0.0100165	363	63.4951	299.505	3
CPIJ006568		0.0100149	633	133.742	499.258	5
CPIJ015059		0.0100136	537	137.543	399.457	4
CPIJ002579		0.0100098	357	57.2946	299.705	3
CPIJ012493		0.0100049	624	124.243	499.757	5
CPIJ004137		0.0100033	348	48.0976	299.902	3
CPIJ012596		0.00999161	1314	313.158	1000.84	10
CPIJ017866		0.00996882	474	72.7487	401.251	4
CPIJ001141		0.00995411	138	37.5386	100.461	1
CPIJ004000		0.00995094	243	42.0144	200.986	2
CPIJ014679		0.00995052	2268	459.053	1808.95	18
CPIJ018044		0.00993029	258	56.596	201.404	2
CPIJ019441		0.009927	1680	370.442	1309.56	13
CPIJ005888		0.00992543	486	82.9953	403.005	4
CPIJ002805		0.00992418	1353	345.365	1007.64	10
CPIJ015486		0.00992248	1059	252.75	806.25	8
CPIJ016477		0.00991995	225	23.386	201.614	2
CPIJ006109		0.0099165	387	84.4743	302.526	3
CPIJ018029		0.00990966	654	149.442	504.558	5
CPIJ014684		0.00989594	252	49.8974	202.103	2
CPIJ010841		0.00989139	1188	278.118	909.882	9
CPIJ015850		0.00988755	513	108.451	404.549	4
CPIJ011231		0.00988453	1335	222.147	1112.85	11
CPIJ017328		0.00988367	132	30.8226	101.177	1
CPIJ013581		0.00988099	633	126.978	506.022	5
CPIJ009385		0.00987299	666	159.568	506.432	5
CPIJ018579		0.00986969	393	89.0391	303.961	3
CPIJ009212		0.00986694	249	46.3031	202.697	2
CPIJ010322		0.00986368	291	88.2363	202.764	2
CPIJ015171		0.00986067	240	37.1737	202.826	2
CPIJ007794		0.00985819	513	107.246	405.754	4
CPIJ010393		0.00985683	750	141.285	608.715	6
CPIJ013050		0.0098527	1125	211.545	913.455	9
CPIJ003407		0.00984194	378	73.1819	304.818	3
CPIJ015668		0.0098369	1332	315.423	1016.58	10
CPIJ001028		0.00983599	1092	278.66	813.34	8
CPIJ016212		0.00983588	639	130.657	508.343	5
CPIJ012141		0.00982753	495	87.9803	407.02	4
CPIJ019851		0.0098237	378	72.6158	305.384	3
CPIJ801486		0.00982227	2571	636.622	1934.38	19
CPIJ010471		0.00982154	138	36.1829	101.817	1
CPIJ000885		0.00981668	891	177.928	713.072	7
CPIJ016535		0.00980767	270	66.0779	203.922	2
CPIJ018191		0.00980509	612	102.061	509.939	5
CPIJ017596		0.0098018	1068	251.823	816.177	8
CPIJ004733		0.00978008	873	259.508	613.492	6
CPIJ016078		0.0097788	249	44.476	204.524	2
CPIJ010283		0.00977798	576	64.6472	511.353	5
CPIJ005710		0.00976547	783	168.59	614.41	6
CPIJ012015		0.00976448	309	104.176	204.824	2
CPIJ016400		0.00976181	2037	397.965	1639.04	16
CPIJ013218		0.00975979	675	162.694	512.306	5
CPIJ014168		0.00975886	525	115.116	409.884	4
CPIJ800098		0.00975348	852	236.835	615.165	6
CPIJ008253		0.00975274	387	79.3939	307.606	3
CPIJ015073		0.00974934	1332	306.293	1025.71	10
CPIJ003212		0.00973954	1818	380.557	1437.44	14
CPIJ006468		0.00973838	237	31.6273	205.373	2
CPIJ001369		0.00973018	1233	308.043	924.957	9
CPIJ011376		0.00972559	282	76.357	205.643	2
CPIJ013700		0.00971324	849	128.334	720.666	7
CPIJ009736		0.00970566	771	152.804	618.196	6
CPIJ008348		0.00970143	1179	251.302	927.698	9
CPIJ801757		0.00967549	2454	593.627	1860.37	18
CPIJ001637		0.00966876	1500	258.885	1241.11	12
CPIJ006744		0.00966227	420	109.514	310.486	3
CPIJ001825		0.0096536	393	82.2345	310.765	3
CPIJ017155		0.00965074	948	222.667	725.333	7
CPIJ017960		0.0096473	267	59.6884	207.312	2
CPIJ013466		0.00964562	528	113.304	414.696	4
CPIJ012150		0.0096454	1425	284.564	1140.44	11
CPIJ015670		0.00964472	1521	380.482	1140.52	11
CPIJ009257		0.00963927	414	102.773	311.227	3
CPIJ009288		0.00963841	1746	397.23	1348.77	13
CPIJ011839		0.00963419	240	32.4058	207.594	2
CPIJ801758		0.00962253	666	146.386	519.614	5
CPIJ018436		0.00962221	618	98.3689	519.631	5
CPIJ801714		0.00961986	381	69.1446	311.855	3
CPIJ009129		0.00960194	708	187.272	520.728	5
CPIJ801911		0.00960126	1239	197.471	1041.53	10
CPIJ002349		0.00958819	408	95.1151	312.885	3
CPIJ006594		0.00958552	1428	384.764	1043.24	10
CPIJ008637		0.00958419	276	67.3226	208.677	2
CPIJ009563		0.00956508	633	110.265	522.735	5
CPIJ018410		0.00956342	999	162.479	836.521	8
CPIJ000150		0.00955687	534	115.453	418.547	4
CPIJ003732		0.00955562	912	179.447	732.553	7
CPIJ019329		0.00955279	270	60.6368	209.363	2
CPIJ003489		0.00954736	282	72.5185	209.482	2
CPIJ000123		0.00953838	741	216.802	524.198	5
CPIJ013872		0.00953778	723	198.769	524.231	5
CPIJ802285		0.00953383	411	96.3312	314.669	3
CPIJ005699		0.00952903	1533	273.687	1259.31	12
CPIJ015679		0.00952361	891	155.985	735.015	7
CPIJ014175		0.0095162	669	143.58	525.42	5
CPIJ004271		0.00951239	249	38.7479	210.252	2
CPIJ013920		0.00949766	2778	566.927	2211.07	21
CPIJ010411		0.00949753	846	214.257	631.743	6
CPIJ005636		0.0094969	1662	398.428	1263.57	12
CPIJ016922		0.00949528	567	145.738	421.262	4
CPIJ004567		0.00949402	990	252.694	737.306	7
CPIJ801504		0.00949202	1704	439.782	1264.22	12
CPIJ002549		0.00948929	771	138.708	632.292	6
CPIJ008763		0.00948911	273	62.2323	210.768	2
CPIJ017503		0.00948906	294	83.2307	210.769	2
CPIJ016277		0.00948486	687	159.844	527.156	5
CPIJ800015		0.00948368	384	67.6669	316.333	3
CPIJ019360		0.00948244	963	224.793	738.207	7
CPIJ006941		0.00948002	384	67.545	316.455	3
CPIJ001811		0.0094793	1416	361.067	1054.93	10
CPIJ008649		0.00947517	675	147.305	527.695	5
CPIJ013964		0.00946433	945	205.381	739.619	7
CPIJ015999		0.00946244	480	57.2763	422.724	4
CPIJ003891		0.00945883	2025	439.183	1585.82	15
CPIJ000210		0.00945448	702	173.15	528.85	5
CPIJ015379		0.00944687	1122	275.159	846.841	8
CPIJ017295		0.00944653	117	11.1412	105.859	1
CPIJ001625		0.00944617	1182	229.233	952.767	9
CPIJ012711		0.00944543	936	194.901	741.099	7
CPIJ802482		0.00944071	1827	344.064	1482.94	14
CPIJ014122		0.00943527	897	155.103	741.897	7
CPIJ019671		0.00943209	405	86.9366	318.063	3
CPIJ015174		0.00943186	1437	270.745	1166.26	11
CPIJ006685		0.00942925	1236	175.474	1060.53	10
CPIJ007135		0.00942705	1185	336.378	848.622	8
CPIJ017638		0.00942543	144	37.9035	106.096	1
CPIJ019358		0.00942319	1251	295.909	955.091	9
CPIJ018681		0.0094219	429	110.593	318.407	3
CPIJ801441		0.00939926	474	154.826	319.174	3
CPIJ016425		0.00939585	399	79.7099	319.29	3
CPIJ018413		0.00939249	258	45.0638	212.936	2
CPIJ004827		0.00937312	1026	172.496	853.504	8
CPIJ001094		0.00937188	1818	324.168	1493.83	14
CPIJ013985		0.00936933	576	149.075	426.925	4
CPIJ015553		0.00936647	930	182.653	747.347	7
CPIJ015205		0.00936122	1527	351.94	1175.06	11
CPIJ019750		0.00935966	279	65.3172	213.683	2
CPIJ020121		0.00935918	726	191.765	534.235	5
CPIJ800215		0.00935599	1188	226.049	961.951	9
CPIJ003246		0.0093513	957	208.441	748.559	7
CPIJ011058		0.009344	306	91.9594	214.041	2
CPIJ012145		0.00934373	450	128.929	321.071	3
CPIJ019417		0.00934099	273	58.8903	214.11	2
CPIJ016011		0.0093375	390	68.7154	321.285	3
CPIJ012028		0.00932858	303	88.6052	214.395	2
CPIJ000393		0.00932844	408	86.4035	321.597	3
CPIJ009093		0.00931599	1293	326.919	966.081	9
CPIJ003973		0.00931044	429	106.781	322.219	3
CPIJ014349		0.00930726	126	18.5568	107.443	1
CPIJ014515		0.00930555	936	183.761	752.239	7
CPIJ002202		0.00930327	1641	458.622	1182.38	11
CPIJ015845		0.0092999	393	70.4157	322.584	3
CPIJ018344		0.0092993	534	103.86	430.14	4
CPIJ019764		0.00929718	2355	418.932	1936.07	18
CPIJ020028		0.00928816	672	133.68	538.32	5
CPIJ009928		0.00928803	516	85.3384	430.662	4
CPIJ000335		0.00928632	459	135.944	323.056	3
CPIJ009780		0.00928309	1533	348.049	1184.95	11
CPIJ012663		0.00927222	288	72.3016	215.698	2
CPIJ012045		0.00925532	561	128.816	432.184	4
CPIJ002657		0.00924528	1644	346.045	1297.96	12
CPIJ014024		0.0092354	510	76.8843	433.116	4
CPIJ019475		0.0092245	252	35.1857	216.814	2
CPIJ014525		0.00922311	396	70.7299	325.27	3
CPIJ014657		0.0092188	609	175.104	433.896	4
CPIJ013286		0.00921447	264	46.9504	217.05	2
CPIJ007559		0.0092139	420	94.4049	325.595	3
CPIJ007009		0.00920445	2481	416.779	2064.22	19
CPIJ006467		0.00919735	1734	320.548	1413.45	13
CPIJ012632		0.00918904	1020	149.398	870.602	8
CPIJ018957		0.00918386	399	72.3399	326.66	3
CPIJ007019		0.00918279	1098	226.805	871.195	8
CPIJ002600		0.00918198	126	17.0908	108.909	1
CPIJ010021		0.00917149	291	72.9334	218.067	2
CPIJ011046		0.00917099	495	58.8419	436.158	4
CPIJ014147		0.00916461	1812	393.504	1418.5	13
CPIJ017322		0.00916306	675	129.331	545.669	5
CPIJ019030		0.00916294	555	118.459	436.541	4
CPIJ018270		0.00914556	2157	516.858	1640.14	15
CPIJ011847		0.00914478	1335	241.485	1093.52	10
CPIJ010029		0.00914269	954	188.361	765.639	7
CPIJ008538		0.00912979	771	113.811	657.189	6
CPIJ011805		0.00912679	1638	323.19	1314.81	12
CPIJ010121		0.00912215	2475	501.782	1973.22	18
CPIJ001714		0.00911801	4758	1138.79	3619.21	33
CPIJ014143		0.009117	1095	217.518	877.482	8
CPIJ011146		0.00911499	723	174.453	548.547	5
CPIJ011795		0.00911439	1722	405.396	1316.6	12
CPIJ011744		0.00911194	909	250.523	658.477	6
CPIJ002982		0.0091015	2178	529.925	1648.08	15
CPIJ005247		0.00909675	414	84.2123	329.788	3
CPIJ001446		0.00909058	879	218.976	660.024	6
CPIJ001099		0.00908876	1032	261.818	770.182	7
CPIJ016472		0.00908339	288	67.8176	220.182	2
CPIJ000020		0.00908239	702	151.484	550.516	5
CPIJ017877		0.00908023	399	68.6117	330.388	3
CPIJ004990		0.00907352	717	165.946	551.054	5
CPIJ010961		0.00905797	144	33.6005	110.4	1
CPIJ000214		0.00904417	1155	270.452	884.548	8
CPIJ010210		0.00904268	1110	225.306	884.694	8
CPIJ009716		0.00903979	303	81.7557	221.244	2
CPIJ016842		0.00903026	603	160.045	442.955	4
CPIJ016685		0.00902846	1572	353.632	1218.37	11
CPIJ011868		0.00902796	990	214.631	775.369	7
CPIJ009891		0.00901925	990	213.882	776.118	7
CPIJ001222		0.00900455	264	41.8904	222.11	2
CPIJ017317		0.00899519	2862	527.425	2334.58	21
CPIJ011275		0.00898388	273	50.3787	222.621	2
CPIJ019925		0.00896913	306	83.0135	222.987	2
CPIJ801845		0.00896109	2295	397.911	1897.09	17
CPIJ012079		0.00894441	1059	164.587	894.413	8
CPIJ801966		0.00893863	756	196.63	559.37	5
CPIJ014755		0.00893645	1005	221.691	783.309	7
CPIJ019816		0.00893317	708	148.288	559.712	5
CPIJ006638		0.00893288	1302	182.536	1119.46	10
CPIJ020145		0.00893051	486	150.073	335.927	3
CPIJ010894		0.00892845	1740	283.975	1456.02	13
CPIJ002022		0.00892777	2730	489.802	2240.2	20
CPIJ001578		0.00892724	576	127.933	448.067	4
CPIJ015368		0.00892594	258	33.9344	224.066	2
CPIJ003885		0.00892276	123	10.9269	112.073	1
CPIJ003741		0.00891195	1215	205.125	1009.88	9
CPIJ802119		0.00891166	852	178.725	673.275	6
CPIJ014313		0.00890456	636	186.792	449.208	4
CPIJ005895		0.00890401	579	129.764	449.236	4
CPIJ014339		0.00890073	375	37.9493	337.051	3
CPIJ018857		0.00889086	141	28.5253	112.475	1
CPIJ010814		0.00888828	573	122.969	450.031	4
CPIJ003706		0.00888799	1068	280.42	787.58	7
CPIJ011282		0.00888338	975	187.012	787.988	7
CPIJ004912		0.00888323	999	210.998	788.002	7
CPIJ007385		0.00888185	753	190.054	562.946	5
CPIJ017630		0.00888161	1188	174.669	1013.33	9
CPIJ013438		0.00887942	756	192.9	563.1	5
CPIJ015383		0.00886372	285	59.3613	225.639	2
CPIJ001375		0.00886295	681	116.854	564.146	5
CPIJ019682		0.00885152	1386	256.255	1129.75	10
CPIJ016612		0.00884999	567	115.022	451.978	4
CPIJ000331		0.0088494	306	79.996	226.004	2
CPIJ013386		0.00884774	612	159.907	452.093	4
CPIJ007713		0.00884191	696	130.511	565.489	5
CPIJ006879		0.00883747	2784	520.909	2263.09	20
CPIJ013636		0.00883711	1095	302.886	792.114	7
CPIJ011313		0.00882679	1785	312.209	1472.79	13
CPIJ000920		0.00882583	762	195.481	566.519	5
CPIJ012249		0.00882212	279	52.2966	226.703	2
CPIJ015902		0.00881842	1500	366.009	1133.99	10
CPIJ019170		0.00881829	2049	347.993	1701.01	15
CPIJ009656		0.00881605	312	85.1411	226.859	2
CPIJ005391		0.00881197	768	200.59	567.41	5
CPIJ014557		0.00880952	774	206.432	567.568	5
CPIJ008138		0.00880624	705	137.221	567.779	5
CPIJ015093		0.00880183	1527	277.256	1249.74	11
CPIJ006899		0.00880111	852	170.268	681.732	6
CPIJ017890		0.00880104	342	114.754	227.246	2
CPIJ011297		0.00879755	261	33.6635	227.336	2
CPIJ007287		0.00878997	147	33.234	113.766	1
CPIJ010148		0.00878959	3147	644.042	2502.96	22
CPIJ016539		0.00878313	402	60.4362	341.564	3
CPIJ007118		0.00878181	684	114.641	569.359	5
CPIJ014723		0.00877886	255	27.1798	227.82	2
CPIJ006013		0.00877744	1059	261.501	797.499	7
CPIJ016146		0.00876495	606	149.637	456.363	4
CPIJ016766		0.00876432	4512	1203.13	3308.87	29
CPIJ008252		0.00876255	756	185.39	570.61	5
CPIJ000443		0.00874363	270	41.2623	228.738	2
CPIJ002042		0.00873946	267	38.1527	228.847	2
CPIJ007127		0.0087321	450	106.44	343.56	3
CPIJ002205		0.00872707	1257	340.312	916.688	8
CPIJ016453		0.00871636	606	147.093	458.907	4
CPIJ801390		0.00870314	1305	270.886	1034.11	9
CPIJ008944		0.00869641	1410	375.091	1034.91	9
CPIJ015154		0.00868972	288	57.8434	230.157	2
CPIJ017859		0.00868821	585	124.606	460.394	4
CPIJ015623		0.00868797	423	77.6955	345.305	3
CPIJ014186		0.00868778	735	159.479	575.521	5
CPIJ003719		0.00868611	477	131.621	345.379	3
CPIJ018043		0.00868252	1407	255.257	1151.74	10
CPIJ003175		0.00867858	627	166.095	460.905	4
CPIJ017186		0.00867056	1017	209.67	807.33	7
CPIJ013878		0.00866211	933	240.328	692.672	6
CPIJ005519		0.00865676	396	49.4499	346.55	3
CPIJ015321		0.00865662	351	119.963	231.037	2
CPIJ016994		0.00865614	783	205.375	577.625	5
CPIJ003385		0.00864391	1224	298.493	925.507	8
CPIJ009487		0.00863804	1215	288.864	926.136	8
CPIJ009993		0.00863443	1647	373.025	1273.97	11
CPIJ802048		0.00862508	300	68.118	231.882	2
CPIJ000997		0.00862017	429	80.979	348.021	3
CPIJ016621		0.00861349	474	125.709	348.291	3
CPIJ004288		0.00860959	309	76.701	232.299	2
CPIJ015542		0.00859773	957	142.832	814.168	7
CPIJ014192		0.00859573	798	216.316	581.684	5
CPIJ005287		0.00859044	249	16.1834	232.817	2
CPIJ010238		0.0085873	153	36.5488	116.451	1
CPIJ802049		0.00857811	1920	521.089	1398.91	12
CPIJ012186		0.00857802	333	99.8458	233.154	2
CPIJ802474		0.00857764	792	209.089	582.911	5
CPIJ015836		0.00857698	1323	273.682	1049.32	9
CPIJ007142		0.00856705	2793	575.2	2217.8	19
CPIJ011904		0.00856566	1038	220.783	817.217	7
CPIJ011834		0.00856377	741	157.145	583.855	5
CPIJ001364		0.00855542	2094	457.607	1636.39	14
CPIJ001827		0.00854927	1650	363.34	1286.66	11
CPIJ013320		0.00854425	3225	650.175	2574.83	22
CPIJ018882		0.008536	906	203.095	702.905	6
CPIJ008373		0.00852925	1257	319.051	937.949	8
CPIJ016144		0.00852667	1707	416.928	1290.07	11
CPIJ001711		0.0085218	1869	343.501	1525.5	13
CPIJ008567		0.00852057	336	101.274	234.726	2
CPIJ010319		0.00850603	1233	292.491	940.509	8
CPIJ020008		0.00849845	264	28.6625	235.337	2
CPIJ005116		0.00849733	1011	187.212	823.788	7
CPIJ018800		0.00849666	1425	365.763	1059.24	9
CPIJ010787		0.00849384	426	72.8026	353.197	3
CPIJ010345		0.00849004	1548	370.152	1177.85	10
CPIJ002944		0.00848684	603	131.682	471.318	4
CPIJ014743		0.00848104	1182	238.719	943.281	8
CPIJ009220		0.00847784	294	58.0909	235.909	2
CPIJ008948		0.00847568	945	237.092	707.908	6
CPIJ010522		0.00847512	312	76.0151	235.985	2
CPIJ018809		0.00846774	621	148.619	472.381	4
CPIJ019865		0.00845981	1530	347.94	1182.06	10
CPIJ013377		0.00845813	909	199.623	709.377	6
CPIJ019302		0.0084494	1155	208.187	946.813	8
CPIJ004405		0.00844624	1032	203.229	828.771	7
CPIJ019952		0.00844231	726	133.745	592.255	5
CPIJ007024		0.00843759	1770	466.311	1303.69	11
CPIJ015998		0.00843151	606	131.589	474.411	4
CPIJ007583		0.00842807	1371	303.137	1067.86	9
CPIJ017090		0.00842049	741	147.21	593.79	5
CPIJ005469		0.00842029	2130	467.347	1662.65	14
CPIJ019585		0.008412	606	130.489	475.511	4
CPIJ017017		0.00840643	579	103.174	475.826	4
CPIJ010344		0.00840619	3126	627.837	2498.16	21
CPIJ004697		0.00840523	774	179.132	594.868	5
CPIJ016053		0.00840121	264	25.9388	238.061	2
CPIJ011462		0.00839884	411	53.8082	357.192	3
CPIJ014838		0.00839141	303	64.6613	238.339	2
CPIJ002533		0.00838632	1752	440.337	1311.66	11
CPIJ016145		0.00838582	1431	357.759	1073.24	9
CPIJ001722		0.00838346	564	86.8696	477.13	4
CPIJ013149		0.00838322	1710	278.565	1431.43	12
CPIJ007444		0.00838238	933	217.213	715.787	6
CPIJ017510		0.00838157	771	174.453	596.547	5
CPIJ009617		0.00838104	1551	357.832	1193.17	10
CPIJ006045		0.00837845	783	186.231	596.769	5
CPIJ015107		0.00837802	651	173.56	477.44	4
CPIJ000656		0.00837276	453	94.6948	358.305	3
CPIJ019795		0.00836605	1971	417.104	1553.9	13
CPIJ016725		0.00836579	615	136.862	478.138	4
CPIJ012065		0.00835988	1425	348.435	1076.57	9
CPIJ006618		0.00835601	2013	337.562	1675.44	14
CPIJ000501		0.00835395	768	169.481	598.519	5
CPIJ006235		0.00834946	996	277.391	718.609	6
CPIJ018672		0.0083493	3180	664.819	2515.18	21
CPIJ013381		0.0083452	879	160.024	718.976	6
CPIJ012477		0.0083379	630	150.263	479.737	4
CPIJ017701		0.00833688	1116	276.357	839.643	7
CPIJ006526		0.00833486	159	39.0224	119.978	1
CPIJ006037		0.00833437	147	27.0151	119.985	1
CPIJ802387		0.00833403	1530	330.101	1199.9	10
CPIJ013462		0.00833026	783	182.779	600.221	5
CPIJ009483		0.00832211	1674	352.219	1321.78	11
CPIJ013638		0.00831761	1947	384.052	1562.95	13
CPIJ014181		0.0083162	789	187.764	601.236	5
CPIJ000608		0.00830882	474	112.938	361.062	3
CPIJ004502		0.00830492	846	123.537	722.463	6
CPIJ017470		0.00830265	282	41.113	240.887	2
CPIJ009971		0.00828096	321	79.4816	241.518	2
CPIJ002675		0.00828072	600	116.95	483.05	4
CPIJ015859		0.00827986	165	44.225	120.775	1
CPIJ015329		0.00827969	330	88.4446	241.555	2
CPIJ019944		0.00827664	177	56.1775	120.822	1
CPIJ019020		0.0082647	1230	262.028	967.972	8
CPIJ012222		0.00826327	1089	241.878	847.122	7
CPIJ008883		0.00825803	621	136.623	484.377	4
CPIJ008946		0.00825683	999	272.329	726.671	6
CPIJ004113		0.00823949	1509	416.696	1092.3	9
CPIJ003577		0.00823908	999	149.391	849.609	7
CPIJ006026		0.00823627	2646	581.962	2064.04	17
CPIJ011201		0.00823432	342	99.1137	242.886	2
CPIJ015267		0.00823316	1494	279.404	1214.6	10
CPIJ010701		0.00821814	174	52.3182	121.682	1
CPIJ007433		0.00820414	1017	285.662	731.338	6
CPIJ006379		0.00820014	1158	182.407	975.593	8
CPIJ802379		0.00820005	1143	167.396	975.604	8
CPIJ017375		0.00819913	789	179.179	609.821	5
CPIJ009310		0.00817483	1059	202.713	856.287	7
CPIJ003794		0.00817211	963	228.795	734.205	6
CPIJ004216		0.0081658	987	252.228	734.772	6
CPIJ014019		0.00815764	591	100.662	490.338	4
CPIJ000893		0.00815722	768	155.046	612.954	5
CPIJ006500		0.00815367	744	130.779	613.221	5
CPIJ018968		0.00814783	150	27.268	122.732	1
CPIJ010700		0.00814319	183	60.198	122.802	1
CPIJ015906		0.00814018	498	129.458	368.542	3
CPIJ017476		0.00813855	819	204.64	614.36	5
CPIJ010394		0.00813729	159	36.1086	122.891	1
CPIJ009653		0.00813676	801	186.505	614.495	5
CPIJ008544		0.00813428	933	195.381	737.619	6
CPIJ000953		0.00813038	339	93.0091	245.991	2
CPIJ007820		0.00812345	426	56.699	369.301	3
CPIJ017473		0.00811352	1392	282.738	1109.26	9
CPIJ012565		0.0081119	924	184.346	739.654	6
CPIJ011265		0.00809729	1275	287.015	987.985	8
CPIJ017453		0.00808315	1035	169.001	865.999	7
CPIJ007917		0.00808033	1668	306.668	1361.33	11
CPIJ000530		0.00807957	333	85.4621	247.538	2
CPIJ005118		0.00807075	1089	221.67	867.33	7
CPIJ017798		0.00807073	1002	258.573	743.427	6
CPIJ014177		0.00806162	327	78.9108	248.089	2
CPIJ007061		0.00805051	915	169.706	745.294	6
CPIJ015558		0.00804913	1116	246.341	869.659	7
CPIJ008643		0.0080482	762	140.743	621.257	5
CPIJ009622		0.00804257	2970	731.912	2238.09	18
CPIJ018631		0.00803923	627	129.44	497.56	4
CPIJ017211		0.00803737	591	93.3252	497.675	4
CPIJ006560		0.00803403	669	171.118	497.882	4
CPIJ006920		0.00802168	1431	309.042	1121.96	9
CPIJ016459		0.00802167	474	100.013	373.987	3
CPIJ015265		0.00801625	1401	278.282	1122.72	9
CPIJ004037		0.00801517	1455	332.129	1122.87	9
CPIJ801512		0.00801483	969	220.388	748.612	6
CPIJ001720		0.00801446	1467	344.031	1122.97	9
CPIJ011864		0.0080108	1986	363.191	1622.81	13
CPIJ009580		0.00800964	633	133.602	499.398	4
CPIJ009084		0.00800438	429	54.2049	374.795	3
CPIJ004590		0.00800381	315	65.1187	249.881	2
CPIJ004594		0.00799512	501	125.771	375.229	3
CPIJ018911		0.00799276	894	268.434	625.566	5
CPIJ010800		0.00799148	921	170.2	750.8	6
CPIJ014056		0.00798623	585	84.1378	500.862	4
CPIJ012491		0.00798602	939	187.687	751.313	6
CPIJ016724		0.00798588	777	150.895	626.105	5
CPIJ015677		0.00798123	138	12.7063	125.294	1
CPIJ016615		0.00797798	144	18.6546	125.345	1
CPIJ802483		0.00797554	1827	322.4	1504.6	12
CPIJ000386		0.00796828	492	115.507	376.493	3
CPIJ006450		0.0079407	627	123.266	503.734	4
CPIJ018226		0.0079377	783	153.095	629.905	5
CPIJ009319		0.0079316	399	146.844	252.156	2
CPIJ001027		0.00792742	804	173.278	630.722	5
CPIJ003705		0.00792561	2970	698.882	2271.12	18
CPIJ007244		0.00791646	1566	302.814	1263.19	10
CPIJ802042		0.00791132	846	213.994	632.006	5
CPIJ020283		0.00790795	288	35.0897	252.91	2
CPIJ011084		0.00790445	309	55.9776	253.022	2
CPIJ011660		0.00790163	822	189.219	632.781	5
CPIJ012146		0.00789886	891	131.397	759.603	6
CPIJ000403		0.00789372	339	85.634	253.366	2
CPIJ015569		0.0078854	486	105.55	380.45	3
CPIJ011377		0.00787543	1761	364.248	1396.75	11
CPIJ014505		0.00787443	438	57.0205	380.98	3
CPIJ015480		0.00786483	1113	222.962	890.038	7
CPIJ016863		0.00785926	753	116.808	636.192	5
CPIJ001029		0.00785562	1128	236.918	891.082	7
CPIJ018104		0.00785182	1680	406.409	1273.59	10
CPIJ013145		0.00785025	306	51.2307	254.769	2
CPIJ014006		0.0078448	162	34.5268	127.473	1
CPIJ801860		0.00783371	663	152.386	510.614	4
CPIJ007409		0.00781672	3369	682.455	2686.55	21
CPIJ012684		0.00781503	297	41.0829	255.917	2
CPIJ009128		0.00781296	348	92.0151	255.985	2
CPIJ011211		0.00780908	339	82.8876	256.112	2
CPIJ000039		0.00780796	1512	359.326	1152.67	9
CPIJ006010		0.00780673	762	121.527	640.473	5
CPIJ012191		0.00780618	468	83.689	384.311	3
CPIJ015354		0.00779972	459	74.3711	384.629	3
CPIJ013118		0.0077916	1455	299.906	1155.09	9
CPIJ012307		0.00778572	474	88.6789	385.321	3
CPIJ007395		0.00778025	333	75.9386	257.061	2
CPIJ015270		0.00777642	2082	410.278	1671.72	13
CPIJ020292		0.00776853	1800	384.034	1415.97	11
CPIJ005458		0.00776613	993	220.414	772.586	6
CPIJ008939		0.00775873	309	51.2264	257.774	2
CPIJ019446		0.00775248	150	21.0091	128.991	1
CPIJ011228		0.00775011	351	92.9393	258.061	2
CPIJ015929		0.0077497	492	104.888	387.112	3
CPIJ005077		0.0077483	291	32.879	258.121	2
CPIJ012943		0.00774773	1506	344.366	1161.63	9
CPIJ801485		0.00774685	2526	589.734	1936.27	15
CPIJ010551		0.00774284	303	44.6968	258.303	2
CPIJ014167		0.00774202	942	167.009	774.991	6
CPIJ020251		0.00774051	648	131.238	516.762	4
CPIJ801905		0.00773346	1776	353.608	1422.39	11
CPIJ014501		0.00772903	462	73.8528	388.147	3
CPIJ007971		0.00772732	318	59.1781	258.822	2
CPIJ007650		0.00772686	1431	395.648	1035.35	8
CPIJ010185		0.0077266	666	148.308	517.692	4
CPIJ802176		0.00772519	1521	355.983	1165.02	9
CPIJ017081		0.00772432	1218	182.314	1035.69	8
CPIJ005825		0.00772222	645	127.014	517.986	4
CPIJ800188		0.00771995	1491	325.19	1165.81	9
CPIJ006806		0.00771645	510	121.22	388.78	3
CPIJ011812		0.00771639	633	114.623	518.377	4
CPIJ006319		0.0077104	1800	243.659	1556.34	12
CPIJ002007		0.00770624	312	52.4704	259.53	2
CPIJ004428		0.00770354	924	145.137	778.863	6
CPIJ008466		0.00769965	336	76.248	259.752	2
CPIJ001697		0.00769654	2325	635.928	1689.07	13
CPIJ006706		0.00769059	555	164.913	390.087	3
CPIJ801634		0.00768681	1608	307.072	1300.93	10
CPIJ002036		0.00768202	1980	417.911	1562.09	12
CPIJ006184		0.00768062	1509	337.224	1171.78	9
CPIJ004732		0.00767252	474	82.9945	391.006	3
CPIJ016449		0.00767177	279	18.3043	260.696	2
CPIJ011303		0.00766709	1272	228.585	1043.42	8
CPIJ005635		0.00766615	1758	323.122	1434.88	11
CPIJ014047		0.00766602	1050	267.325	782.675	6
CPIJ010944		0.00765808	333	71.8376	261.162	2
CPIJ006703		0.00765797	453	61.2511	391.749	3
CPIJ010270		0.00765489	870	216.823	653.177	5
CPIJ015848		0.00765421	315	53.7062	261.294	2
CPIJ000626		0.00765134	2643	682.564	1960.44	15
CPIJ012658		0.00763442	660	136.057	523.943	4
CPIJ005448		0.00763228	1941	368.729	1572.27	12
CPIJ014134		0.00762851	882	226.564	655.436	5
CPIJ008751		0.00762802	1533	353.137	1179.86	9
CPIJ019209		0.00762648	333	70.7563	262.244	2
CPIJ008293		0.00762512	1527	346.692	1180.31	9
CPIJ004825		0.00762377	957	169.988	787.012	6
CPIJ016278		0.0076234	1311	261.597	1049.4	8
CPIJ004150		0.00762311	519	125.46	393.54	3
CPIJ018057		0.00761916	1701	388.518	1312.48	10
CPIJ013669		0.00761675	1197	277.973	919.027	7
CPIJ005212		0.00761672	975	187.259	787.741	6
CPIJ011960		0.00761597	354	91.394	262.606	2
CPIJ006364		0.00761426	357	94.3351	262.665	2
CPIJ006910		0.00760584	1665	350.221	1314.78	10
CPIJ020207		0.00760419	774	116.468	657.532	5
CPIJ010837		0.00759801	1506	321.479	1184.52	9
CPIJ013020		0.00759573	516	121.041	394.959	3
CPIJ002391		0.00759182	1236	313.955	922.045	7
CPIJ008352		0.00758683	522	126.578	395.422	3
CPIJ004231		0.00758455	525	129.459	395.541	3
CPIJ005467		0.00758369	699	171.552	527.448	4
CPIJ005619		0.00758134	675	147.389	527.611	4
CPIJ007011		0.00757735	933	141.166	791.834	6
CPIJ003302		0.0075764	1386	330.089	1055.91	8
CPIJ009734		0.00757409	324	59.9423	264.058	2
CPIJ802070		0.00757306	570	173.859	396.141	3
CPIJ007999		0.00756281	495	98.3217	396.678	3
CPIJ013716		0.00756207	321	56.5222	264.478	2
CPIJ006222		0.00756194	1308	250.069	1057.93	8
CPIJ011034		0.00755709	372	107.348	264.652	2
CPIJ017730		0.00755584	201	68.6515	132.348	1
CPIJ013210		0.00754652	1263	335.42	927.58	7
CPIJ015400		0.00754591	855	192.389	662.611	5
CPIJ000558		0.00754142	576	178.197	397.803	3
CPIJ005213		0.00752182	333	67.1067	265.893	2
CPIJ019141		0.00752137	669	137.182	531.818	4
CPIJ013292		0.00751266	522	122.674	399.326	3
CPIJ017650		0.00750885	2244	512.714	1731.29	13
CPIJ004040		0.00750711	1188	255.55	932.45	7
CPIJ008549		0.00750589	1371	305.169	1065.83	8
CPIJ017885		0.00750542	516	116.289	399.711	3
CPIJ010658		0.00749462	1761	293.275	1467.72	11
CPIJ019926		0.00748985	183	49.4861	133.514	1
CPIJ003844		0.007489	1836	367.18	1468.82	11
CPIJ004729		0.00748642	891	223.124	667.876	5
CPIJ004985		0.00748513	687	152.607	534.393	4
CPIJ004880		0.00748313	156	22.3656	133.634	1
CPIJ802331		0.00747973	480	78.9162	401.084	3
CPIJ003457		0.00747564	1644	440.086	1203.91	9
CPIJ017413		0.00747377	1215	144.59	1070.41	8
CPIJ019923		0.00746859	357	89.2118	267.788	2
CPIJ009581		0.00746753	480	78.2608	401.739	3
CPIJ016831		0.0074661	492	90.1841	401.816	3
CPIJ800219		0.00746589	1431	359.464	1071.54	8
CPIJ001004		0.00746471	486	84.1089	401.891	3
CPIJ002040		0.00746312	1443	237.074	1205.93	9
CPIJ016726		0.00746036	1026	221.749	804.251	6
CPIJ007141		0.00745553	1218	279.1	938.9	7
CPIJ801581		0.00745455	579	176.561	402.439	3
CPIJ009232		0.00745122	705	168.175	536.825	4
CPIJ013426		0.00744186	354	85.2499	268.75	2
CPIJ002129		0.00744179	894	356.495	537.505	4
CPIJ002077		0.00744005	2052	842.328	1209.67	9
CPIJ017399		0.00742888	723	184.561	538.439	4
CPIJ003591		0.00742676	1929	447.871	1481.13	11
CPIJ020193		0.00742605	174	39.3393	134.661	1
CPIJ802275		0.00742091	807	133.228	673.772	5
CPIJ011083		0.00742072	1542	329.179	1212.82	9
CPIJ016719		0.00741958	393	123.443	269.557	2
CPIJ008843		0.00741431	648	108.503	539.497	4
CPIJ014832		0.00741043	171	36.0547	134.945	1
CPIJ003314		0.00740453	360	89.8952	270.105	2
CPIJ014708		0.00740251	2373	481.753	1891.25	14
CPIJ013576		0.00739718	492	86.4396	405.56	3
CPIJ013758		0.00739378	1527	309.764	1217.24	9
CPIJ018830		0.00739302	699	157.949	541.051	4
CPIJ009250		0.00738823	369	98.2988	270.701	2
CPIJ006834		0.00738795	1488	269.799	1218.2	9
CPIJ002009		0.00738734	543	136.9	406.1	3
CPIJ018280		0.00738337	723	181.242	541.758	4
CPIJ003248		0.00737939	765	222.95	542.05	4
CPIJ008697		0.00737895	2562	664.706	1897.29	14
CPIJ012061		0.0073747	714	171.605	542.395	4
CPIJ011783		0.00737354	1512	427.043	1084.96	8
CPIJ014511		0.00737005	492	84.9466	407.053	3
CPIJ006565		0.00736205	1227	276.178	950.822	7
CPIJ001939		0.00736033	354	82.2731	271.727	2
CPIJ011886		0.00735709	687	143.307	543.693	4
CPIJ013759		0.00735362	693	149.05	543.95	4
CPIJ010130		0.00735298	1080	264.004	815.996	6
CPIJ007539		0.00735213	192	55.9855	136.015	1
CPIJ002013		0.00734862	1752	391.203	1360.8	10
CPIJ014763		0.00734854	675	130.674	544.326	4
CPIJ008535		0.00734827	315	42.8274	272.173	2
CPIJ001425		0.00734705	645	100.564	544.436	4
CPIJ007886		0.00734476	363	90.6966	272.303	2
CPIJ017797		0.00733834	2769	724.94	2044.06	15
CPIJ008808		0.00733783	3249	659.683	2589.32	19
CPIJ006849		0.00733686	1041	223.212	817.788	6
CPIJ011984		0.00732725	2286	511.801	1774.2	13
CPIJ019460		0.00732608	972	289.507	682.493	5
CPIJ020282		0.00731939	672	125.506	546.494	4
CPIJ801474		0.00731921	1011	191.24	819.76	6
CPIJ006277		0.00731743	348	74.6804	273.32	2
CPIJ009110		0.00731679	192	55.3278	136.672	1
CPIJ009981		0.00731116	909	225.114	683.886	5
CPIJ018055		0.00730914	672	124.74	547.26	4
CPIJ018406		0.00730836	831	146.852	684.148	5
CPIJ004492		0.00730697	1260	302.011	957.989	7
CPIJ013285		0.00730027	7968	2488.75	5479.25	40
CPIJ004447		0.00729569	867	181.664	685.336	5
CPIJ018976		0.00729541	357	82.855	274.145	2
CPIJ802032		0.0072923	840	154.345	685.655	5
CPIJ017213		0.00729093	1482	247.589	1234.41	9
CPIJ010269		0.00729074	522	110.519	411.481	3
CPIJ010897		0.00728242	543	131.049	411.951	3
CPIJ001848		0.00728064	369	94.2994	274.701	2
CPIJ003672		0.00727956	846	159.145	686.855	5
CPIJ018303		0.00727611	501	88.6922	412.308	3
CPIJ016428		0.00727329	3267	929.684	2337.32	17
CPIJ008084		0.00727273	348	73	275	2
CPIJ019778		0.00727003	936	248.245	687.755	5
CPIJ802377		0.00726665	1350	249.08	1100.92	8
CPIJ008738		0.00725868	735	183.936	551.064	4
CPIJ016492		0.00725801	945	256.106	688.894	5
CPIJ009409		0.00725479	1305	202.277	1102.72	8
CPIJ005397		0.00725272	666	114.483	551.517	4
CPIJ017700		0.00725074	174	36.0833	137.917	1
CPIJ009789		0.00724961	711	159.246	551.754	4
CPIJ006509		0.00724241	714	161.698	552.302	4
CPIJ000316		0.00724199	1002	311.582	690.418	5
CPIJ005405		0.00724127	2685	613.539	2071.46	15
CPIJ004543		0.00724093	996	167.377	828.623	6
CPIJ009193		0.00723982	354	77.7501	276.25	2
CPIJ013724		0.00723358	1206	238.291	967.709	7
CPIJ014219		0.00723216	1434	327.834	1106.17	8
CPIJ015120		0.00722859	336	59.3207	276.679	2
CPIJ017035		0.00722443	1170	201.066	968.934	7
CPIJ001175		0.00722284	474	58.6514	415.349	3
CPIJ000864		0.00722216	1824	300.914	1523.09	11
CPIJ012578		0.00721954	423	145.974	277.026	2
CPIJ006674		0.0072157	1554	306.717	1247.28	9
CPIJ006990		0.0072152	651	96.6147	554.385	4
CPIJ001608		0.00721144	891	197.657	693.343	5
CPIJ018236		0.00720733	1176	204.766	971.234	7
CPIJ016507		0.00720706	915	221.236	693.764	5
CPIJ010620		0.00720669	744	188.96	555.04	4
CPIJ014866		0.00720644	2748	388.997	2359	17
CPIJ013535		0.00719673	876	181.24	694.76	5
CPIJ002154		0.00719668	579	162.141	416.859	3
CPIJ010055		0.00719091	381	102.871	278.129	2
CPIJ012165		0.00719	660	103.672	556.328	4
CPIJ010846		0.007186	771	75.2028	695.797	5
CPIJ014212		0.00718076	1026	190.434	835.566	6
CPIJ800161		0.00717888	1446	331.62	1114.38	8
CPIJ018275		0.00717446	471	52.8496	418.15	3
CPIJ015489		0.00717434	546	127.843	418.157	3
CPIJ015628		0.00716878	876	178.531	697.469	5
CPIJ007303		0.00716646	834	136.305	697.695	5
CPIJ019274		0.00716372	756	197.631	558.369	4
CPIJ000209		0.00715968	1581	323.962	1257.04	9
CPIJ018005		0.00715857	4080	1006.76	3073.24	22
CPIJ012372		0.0071502	1419	300.151	1118.85	8
CPIJ801771		0.0071487	366	86.2286	279.771	2
CPIJ017611		0.00713893	564	143.769	420.231	3
CPIJ019397		0.00713812	486	65.7213	420.279	3
CPIJ003941		0.00713536	1251	269.97	981.03	7
CPIJ015269		0.00713114	2112	429.24	1682.76	12
CPIJ017654		0.00713044	1350	228.049	1121.95	8
CPIJ018508		0.00713043	348	67.5122	280.488	2
CPIJ004557		0.00712708	1452	329.518	1122.48	8
CPIJ008457		0.00711977	330	49.0925	280.908	2
CPIJ014469		0.00711222	180	39.3972	140.603	1
CPIJ002560		0.00711116	519	97.128	421.872	3
CPIJ018231		0.00710811	1665	398.844	1266.16	9
CPIJ003251		0.00710804	1107	262.885	844.115	6
CPIJ009469		0.00710578	888	184.348	703.652	5
CPIJ013634		0.00710576	1626	218.688	1407.31	10
CPIJ016723		0.00709393	1140	294.206	845.794	6
CPIJ012071		0.00709389	1032	186.202	845.798	6
CPIJ010514		0.00709151	537	113.959	423.041	3
CPIJ019775		0.00708996	1560	290.597	1269.4	9
CPIJ017881		0.00708717	2037	484.898	1552.1	11
CPIJ004704		0.00708498	1947	394.42	1552.58	11
CPIJ003252		0.00707804	186	44.7179	141.282	1
CPIJ003995		0.00707465	540	115.951	424.049	3
CPIJ010646		0.00707414	1482	351.123	1130.88	8
CPIJ008426		0.00706749	363	80.0139	282.986	2
CPIJ008899		0.00706664	540	115.47	424.53	3
CPIJ011865		0.00706221	1545	412.211	1132.79	8
CPIJ004127		0.00705906	3825	991.756	2833.24	20
CPIJ011217		0.00705701	324	40.5943	283.406	2
CPIJ015493		0.0070554	549	123.794	425.206	3
CPIJ009049		0.00705073	561	135.512	425.488	3
CPIJ018308		0.00705063	669	101.675	567.325	4
CPIJ016341		0.0070503	321	37.3239	283.676	2
CPIJ017691		0.00704675	345	61.1808	283.819	2
CPIJ010414		0.0070455	357	73.1308	283.869	2
CPIJ010721		0.00704491	396	112.107	283.893	2
CPIJ019324		0.00704426	324	40.0812	283.919	2
CPIJ003631		0.00703684	1266	271.235	994.765	7
CPIJ019951		0.00703649	678	109.535	568.465	4
CPIJ003247		0.00703377	1494	356.634	1137.37	8
CPIJ003387		0.00703099	1443	305.18	1137.82	8
CPIJ012855		0.00702859	954	242.62	711.38	5
CPIJ004326		0.0070243	795	225.548	569.452	4
CPIJ008874		0.00702408	1503	364.064	1138.94	8
CPIJ012714		0.00702035	417	132.114	284.886	2
CPIJ020224		0.00701905	1032	177.184	854.816	6
CPIJ016645		0.0070169	1794	368.87	1425.13	10
CPIJ802203		0.00701426	915	202.166	712.834	5
CPIJ012597		0.00701262	1884	315.403	1568.6	11
CPIJ016396		0.00701235	1620	336.545	1283.45	9
CPIJ016365		0.00700705	1587	302.58	1284.42	9
CPIJ015069		0.00700153	1314	314.218	999.782	7
CPIJ013721		0.00699783	1290	289.693	1000.31	7
CPIJ006259		0.00699736	714	142.356	571.644	4
CPIJ012618		0.00698993	528	98.8112	429.189	3
CPIJ018375		0.00698768	1011	152.346	858.654	6
CPIJ001515		0.00698743	2166	448.63	1717.37	12
CPIJ016527		0.00698099	1434	288.029	1145.97	8
CPIJ017112		0.00697884	693	119.839	573.161	4
CPIJ009787		0.00697488	4533	948.712	3584.29	25
CPIJ018435		0.00697247	1329	181.631	1147.37	8
CPIJ006559		0.00697054	558	127.617	430.383	3
CPIJ007222		0.00696552	1341	336.047	1004.95	7
CPIJ019802		0.00696463	561	130.252	430.748	3
CPIJ011235		0.00695077	354	66.2619	287.738	2
CPIJ002501		0.00694372	366	77.9705	288.03	2
CPIJ019184		0.00694312	1521	368.784	1152.22	8
CPIJ005976		0.00694312	348	59.9448	288.055	2
CPIJ012830		0.00693889	729	152.539	576.461	4
CPIJ009903		0.0069352	207	62.8075	144.192	1
CPIJ014904		0.00693494	1893	306.827	1586.17	11
CPIJ801912		0.00693081	2085	353.601	1731.4	12
CPIJ006213		0.00693037	2142	410.493	1731.51	12
CPIJ005272		0.00692585	618	184.84	433.16	3
CPIJ019127		0.00692564	351	62.2175	288.782	2
CPIJ001443		0.0069246	525	91.7615	433.238	3
CPIJ017177		0.0069244	2253	375.582	1877.42	13
CPIJ006452		0.00691898	1767	321.702	1445.3	10
CPIJ006513		0.00691741	576	142.312	433.688	3
CPIJ004571		0.00691711	525	91.2926	433.707	3
CPIJ000628		0.00691248	4329	1146.35	3182.65	22
CPIJ802021		0.00691147	672	237.939	434.061	3
CPIJ002662		0.00691096	750	171.209	578.791	4
CPIJ004144		0.00690747	1065	196.375	868.625	6
CPIJ010178		0.00690636	540	105.618	434.382	3
[truncated: 11,587 more rows]
