# Supplementary material for: Genetic divergence between populations of feral and domestic forms of a mosquito disease vector assessed by transcriptomics
Source: PeerJ. 2015 Feb 26;3:e807. doi: 10.7717/peerj.807 (PMC4349049; doi:10.7717/peerj.807)
Supplement: Table S10 — Gene ontology terms enriched in the upper 95th percentile of pairwise dN values calculated using Culex quinquefasciatus strains HAmCq and CpipJ1.3 homologous codon sequence alignments. [file peerj-03-807-s011.xlsx]

## Sheet: Table S10.
GO ID	Go Term	Adjusted p-val	p-val	# in test group	# in reference group
GO:0006278	RNA-dependent DNA replication	0.015	1.1e-05	7	11
GO:0003964	RNA-directed DNA polymerase activity	0.015	1.1e-05	7	11
