# Supplementary material for: Genetic divergence between populations of feral and domestic forms of a mosquito disease vector assessed by transcriptomics
Source: PeerJ. 2015 Feb 26;3:e807. doi: 10.7717/peerj.807 (PMC4349049; doi:10.7717/peerj.807)
Supplement: Table S11 — BLASTN output detailing the 3,687 Culex quinquefasciatus CDS sequences with at least one BLASTN alignment ≥200 bp at ≥95% similarity to another CDS in the genome. [file peerj-03-807-s012.xlsx]

## Sheet: Table S11.
Query	Target	% Aligned	Align length	mismatches	indels	Query start	Query end	Target start	Target end	e-value	score
CPIJ010190-RA	CPIJ010191-RA	98.77	6195	59	12	1	6192	166	6346	0	11000
CPIJ010191-RA	CPIJ010190-RA	98.77	6195	59	12	166	6346	1	6192	0	11000
CPIJ001357-RA	CPIJ001358-RA	98.99	6135	42	13	1	6125	1	6125	0	10970
CPIJ001358-RA	CPIJ001357-RA	98.99	6135	42	13	1	6125	1	6125	0	10970
CPIJ004451-RA	CPIJ010053-RA	97.87	5719	67	23	163	5831	253	5966	0	9834
CPIJ010053-RA	CPIJ004451-RA	97.87	5719	67	23	253	5966	163	5831	0	9834
CPIJ013181-RA	CPIJ006686-RA	98.34	5659	56	24	250	5871	1	5658	0	9895
CPIJ006686-RA	CPIJ013371-RA	99.62	5576	18	3	1	5576	1	5573	0	10180
CPIJ013371-RA	CPIJ006686-RA	99.62	5576	18	3	1	5573	1	5576	0	10180
CPIJ014171-RA	CPIJ017591-RA	97.77	5560	65	37	9	5519	99	5648	0	9526
CPIJ017591-RA	CPIJ014171-RA	97.77	5560	65	37	99	5648	9	5519	0	9526
CPIJ003152-RA	CPIJ015439-RA	99.63	5193	8	5	1	5192	1	5183	0	9474
CPIJ015439-RA	CPIJ003152-RA	99.63	5193	8	5	1	5183	1	5192	0	9474
CPIJ019992-RA	CPIJ017591-RA	99.23	4392	34	0	1	4392	1	4392	0	7923
CPIJ010121-RA	CPIJ019347-RA	99.06	4236	35	5	1	4234	1	4233	0	7596
CPIJ019347-RA	CPIJ010121-RA	99.06	4236	35	5	1	4233	1	4234	0	7596
CPIJ003861-RA	CPIJ015439-RA	99.83	4139	7	0	1	4139	1	4139	0	7605
CPIJ011012-RA	CPIJ018765-RA	96.48	4007	130	9	1554	5558	1452	5449	0	6608
CPIJ018765-RA	CPIJ011012-RA	96.48	4007	130	9	1452	5449	1554	5558	0	6608
CPIJ005679-RA	CPIJ018438-RA	98.43	3946	55	6	846	4787	668	4610	0	6937
CPIJ018438-RA	CPIJ005679-RA	98.43	3946	55	6	668	4610	846	4787	0	6937
CPIJ018010-RA	CPIJ019764-RA	99.21	3783	30	0	1	3783	1	3783	0	6820
CPIJ019764-RA	CPIJ018010-RA	99.21	3783	30	0	1	3783	1	3783	0	6820
CPIJ005224-RA	CPIJ013564-RA	95.75	3223	74	37	22	3196	385	3592	0	5134
CPIJ013564-RA	CPIJ005224-RA	95.75	3223	74	37	385	3592	22	3196	0	5134
CPIJ016714-RA	CPIJ018912-RA	96.28	3222	86	17	1591	4786	1768	4981	0	5254
CPIJ018912-RA	CPIJ016714-RA	96.28	3222	86	17	1768	4981	1591	4786	0	5254
CPIJ004596-RA	CPIJ016925-RA	96.82	3175	86	13	564	3735	981	4143	0	5289
CPIJ016925-RA	CPIJ004596-RA	96.82	3175	86	13	981	4143	564	3735	0	5289
CPIJ007142-RA	CPIJ017807-RA	99.09	3084	22	2	1168	4251	610	3687	0	5535
CPIJ017807-RA	CPIJ007142-RA	99.09	3084	22	2	610	3687	1168	4251	0	5535
CPIJ008596-RA	CPIJ019027-RA	97.85	3075	46	7	647	3702	458	3531	0	5295
CPIJ019027-RA	CPIJ008596-RA	97.85	3075	46	7	458	3531	647	3702	0	5295
CPIJ005621-RA	CPIJ015948-RA	99.77	3054	7	0	20	3073	155	3208	0	5602
CPIJ015948-RA	CPIJ005621-RA	99.77	3054	7	0	155	3208	20	3073	0	5602
CPIJ006899-RA	CPIJ010658-RA	98.41	3010	30	10	1	2992	1	3010	0	5276
CPIJ010658-RA	CPIJ006899-RA	98.41	3010	30	10	1	3010	1	2992	0	5276
CPIJ013183-RA	CPIJ018030-RA	98.43	2986	42	5	22	3004	99	3082	0	5249
CPIJ018030-RA	CPIJ013183-RA	98.43	2986	42	5	99	3082	22	3004	0	5249
CPIJ005251-RA	CPIJ019303-RA	96.53	2968	97	5	4	2970	14	2976	0	4905
CPIJ019303-RA	CPIJ005251-RA	96.53	2968	97	5	14	2976	4	2970	0	4905
CPIJ000796-RA	CPIJ006467-RA	95.65	2920	104	12	1	2916	100	3000	0	4667
CPIJ006467-RA	CPIJ000796-RA	95.65	2920	104	12	100	3000	1	2916	0	4667
CPIJ007264-RA	CPIJ003152-RA	99.86	2821	2	2	1	2820	1	2820	0	5186
CPIJ000586-RA	CPIJ006980-RA	99.67	2760	9	0	34	2793	1216	3975	0	5048
CPIJ006980-RA	CPIJ000586-RA	99.67	2760	9	0	1216	3975	34	2793	0	5048
CPIJ004604-RA	CPIJ016918-RA	95.18	2760	105	17	3	2754	27	2766	0	4335
CPIJ016918-RA	CPIJ004604-RA	95.18	2760	105	17	27	2766	3	2754	0	4335
CPIJ012615-RA	CPIJ015649-RA	98.07	2747	50	1	23	2769	11	2754	0	4776
CPIJ015649-RA	CPIJ012615-RA	98.07	2747	50	1	11	2754	23	2769	0	4776
CPIJ020288-RA	CPIJ015439-RA	99.74	2736	7	0	1	2736	1	2736	0	5014
CPIJ000383-RA	CPIJ019539-RA	98.81	2696	9	7	1	2692	1	2677	0	4780
CPIJ019539-RA	CPIJ000383-RA	98.81	2696	9	7	1	2677	1	2692	0	4780
CPIJ012143-RA	CPIJ014777-RA	99.03	2690	17	6	1	2687	1	2684	0	4815
CPIJ014777-RA	CPIJ012143-RA	99.03	2690	17	6	1	2684	1	2687	0	4815
CPIJ006893-RA	CPIJ006894-RA	98.37	2637	43	0	1009	3645	24199	26835	0	4632
CPIJ006894-RA	CPIJ006893-RA	98.37	2637	43	0	24199	26835	1009	3645	0	4632
CPIJ018812-RA	CPIJ004451-RA	99.77	2610	5	1	7	2615	195	2804	0	4785
CPIJ012779-RA	CPIJ017740-RA	98.61	2589	36	0	183	2771	288	2876	0	4582
CPIJ017740-RA	CPIJ012779-RA	98.61	2589	36	0	288	2876	183	2771	0	4582
CPIJ006769-RA	CPIJ006770-RA	99.38	2585	13	2	1	2585	1	2582	0	4682
CPIJ006770-RA	CPIJ006769-RA	99.38	2585	13	2	1	2582	1	2585	0	4682
CPIJ010280-RA	CPIJ019761-RA	96.35	2577	92	2	1087	3662	1	2576	0	4237
CPIJ019761-RA	CPIJ010280-RA	96.35	2577	92	2	1	2576	1087	3662	0	4237
CPIJ011984-RA	CPIJ012122-RA	98.07	2533	29	14	700	3213	592	3123	0	4388
CPIJ012122-RA	CPIJ011984-RA	98.07	2533	29	14	592	3123	700	3213	0	4388
CPIJ801832-RA	CPIJ801857-RA	96.64	2500	74	6	155	2646	101	2598	0	4143
CPIJ801857-RA	CPIJ801832-RA	96.64	2500	74	6	101	2598	155	2646	0	4143
CPIJ009227-RA	CPIJ011601-RA	99.56	2478	11	0	1	2478	1	2478	0	4516
CPIJ011601-RA	CPIJ009227-RA	99.56	2478	11	0	1	2478	1	2478	0	4516
CPIJ006837-RA	CPIJ019170-RA	98.98	2456	25	0	2852	5307	764	3219	0	4397
CPIJ019170-RA	CPIJ006837-RA	98.98	2456	25	0	764	3219	2852	5307	0	4397
CPIJ000951-RA	CPIJ006204-RA	100	2435	0	0	55	2489	64	2498	0	4497
CPIJ006204-RA	CPIJ000951-RA	100	2435	0	0	64	2498	55	2489	0	4497
CPIJ008048-RA	CPIJ017813-RA	99.03	2372	20	1	1	2372	1	2369	0	4250
CPIJ017813-RA	CPIJ008048-RA	99.03	2372	20	1	1	2369	1	2372	0	4250
CPIJ015739-RA	CPIJ019378-RA	98.48	2372	19	12	100	2459	146	2512	0	4165
CPIJ019378-RA	CPIJ015739-RA	98.48	2372	19	12	146	2512	100	2459	0	4165
CPIJ013828-RA	CPIJ018960-RA	98.82	2364	16	3	1	2364	1	2352	0	4200
CPIJ018960-RA	CPIJ013828-RA	98.82	2364	16	3	1	2352	1	2364	0	4200
CPIJ016814-RA	CPIJ015439-RA	99.87	2339	3	0	3169	5507	3361	5699	0	4303
CPIJ020086-RA	CPIJ802094-RA	99.02	2337	23	0	1	2337	1	2337	0	4189
CPIJ802094-RA	CPIJ020086-RA	99.02	2337	23	0	1	2337	1	2337	0	4189
CPIJ006099-RA	CPIJ018756-RA	97.91	2295	32	8	2	2287	39	2326	0	3958
CPIJ018756-RA	CPIJ006099-RA	97.91	2295	32	8	39	2326	2	2287	0	3958
CPIJ006385-RA	CPIJ018552-RA	97.73	2289	37	8	88	2374	195	2470	0	3925
CPIJ018552-RA	CPIJ006385-RA	97.73	2289	37	8	195	2470	88	2374	0	3925
CPIJ011467-RA	CPIJ012349-RA	97.88	2262	39	3	1	2253	1	2262	0	3903
CPIJ012349-RA	CPIJ011467-RA	97.88	2262	39	3	1	2262	1	2253	0	3903
CPIJ015930-RA	CPIJ019663-RA	98.84	2244	21	4	77	2316	137	2379	0	3995
CPIJ019663-RA	CPIJ015930-RA	98.84	2244	21	4	137	2379	77	2316	0	3995
CPIJ015211-RA	CPIJ019535-RA	97.25	2222	57	4	1	2220	28	2247	0	3762
CPIJ019535-RA	CPIJ015211-RA	97.25	2222	57	4	28	2247	1	2220	0	3762
CPIJ013907-RA	CPIJ018992-RA	98.64	2211	16	7	8	2217	53	2250	0	3904
CPIJ018992-RA	CPIJ013907-RA	98.64	2211	16	7	53	2250	8	2217	0	3904
CPIJ014398-RA	CPIJ014908-RA	95.95	2200	74	13	1240	3430	278	2471	0	3555
CPIJ014908-RA	CPIJ014398-RA	95.95	2200	74	13	278	2471	1240	3430	0	3555
CPIJ011241-RA	CPIJ015081-RA	98.91	2197	16	6	1	2193	1	2193	0	3917
CPIJ015081-RA	CPIJ011241-RA	98.91	2197	16	6	1	2193	1	2193	0	3917
CPIJ010868-RA	CPIJ020122-RA	97.49	2191	51	4	1	2189	1	2189	0	3738
CPIJ020122-RA	CPIJ010868-RA	97.49	2191	51	4	1	2189	1	2189	0	3738
CPIJ018021-RA	CPIJ018434-RA	98.99	2176	22	0	198	2373	261	2436	0	3897
CPIJ018434-RA	CPIJ018021-RA	98.99	2176	22	0	261	2436	198	2373	0	3897
CPIJ015075-RA	CPIJ011246-RA	97.68	2155	39	8	13	2160	1	2151	0	3692
CPIJ011244-RA	CPIJ011246-RA	98.98	2151	22	0	1	2151	1	2151	0	3851
CPIJ011246-RA	CPIJ011244-RA	98.98	2151	22	0	1	2151	1	2151	0	3851
CPIJ010997-RA	CPIJ017856-RA	97.63	2149	36	8	522	2670	417	2550	0	3672
CPIJ017856-RA	CPIJ010997-RA	97.63	2149	36	8	417	2550	522	2670	0	3672
CPIJ000792-RA	CPIJ006463-RA	96.86	2137	31	10	411	2514	2958	5091	0	3542
CPIJ006463-RA	CPIJ000792-RA	96.86	2137	31	10	2958	5091	411	2514	0	3542
CPIJ010466-RA	CPIJ016802-RA	97.52	2133	51	2	65	2196	89	2220	0	3644
CPIJ016802-RA	CPIJ010466-RA	97.52	2133	51	2	89	2220	65	2196	0	3644
CPIJ001248-RA	CPIJ001250-RA	99.39	2127	13	0	1	2127	1	2127	0	3856
CPIJ001250-RA	CPIJ001248-RA	99.39	2127	13	0	1	2127	1	2127	0	3856
CPIJ006998-RA	CPIJ010837-RA	98.43	2106	28	5	1	2101	1	2106	0	3701
CPIJ010837-RA	CPIJ006998-RA	98.43	2106	28	5	1	2106	1	2101	0	3701
CPIJ018824-RA	CPIJ006537-RA	99.28	2082	15	0	1	2082	1	2082	0	3762
CPIJ011082-RA	CPIJ011083-RA	99.08	2074	16	3	1	2072	1	2073	0	3722
CPIJ011083-RA	CPIJ011082-RA	99.08	2074	16	3	1	2073	1	2072	0	3722
CPIJ006537-RA	CPIJ006538-RA	99.76	2070	5	0	1	2070	1	2070	0	3795
CPIJ006538-RA	CPIJ006537-RA	99.76	2070	5	0	1	2070	1	2070	0	3795
CPIJ015383-RA	CPIJ016048-RA	99.66	2063	7	0	1341	3403	1443	3505	0	3771
CPIJ016048-RA	CPIJ015383-RA	99.66	2063	7	0	1443	3505	1341	3403	0	3771
CPIJ007579-RA	CPIJ017588-RA	98.3	2059	33	2	1	2058	37	2094	0	3607
CPIJ017588-RA	CPIJ007579-RA	98.3	2059	33	2	37	2094	1	2058	0	3607
CPIJ016134-RA	CPIJ019760-RA	96.91	2041	57	6	203	2240	639	2676	0	3415
CPIJ019760-RA	CPIJ016134-RA	96.91	2041	57	6	639	2676	203	2240	0	3415
CPIJ007578-RA	CPIJ017587-RA	96.13	2040	53	25	1	2015	1	2039	0	3306
CPIJ017587-RA	CPIJ007578-RA	96.13	2040	53	25	1	2039	1	2015	0	3306
CPIJ010955-RA	CPIJ018043-RA	98.4	2005	24	6	1	2001	1	2001	0	3518
CPIJ018043-RA	CPIJ010955-RA	98.4	2005	24	6	1	2001	1	2001	0	3518
CPIJ011593-RA	CPIJ011971-RA	98.84	1990	19	4	1164	3153	919	2904	0	3544
CPIJ011971-RA	CPIJ011593-RA	98.84	1990	19	4	919	2904	1164	3153	0	3544
CPIJ003900-RA	CPIJ016709-RA	99.9	1973	2	0	2409	4381	2088	4060	0	3633
CPIJ016709-RA	CPIJ003900-RA	99.9	1973	2	0	2088	4060	2409	4381	0	3633
CPIJ007360-RA	CPIJ015946-RA	98.27	1965	13	5	1	1965	1	1944	0	3421
CPIJ015946-RA	CPIJ007360-RA	98.27	1965	13	5	1	1944	1	1965	0	3421
CPIJ011236-RA	CPIJ018151-RA	98.22	1961	24	8	567	2526	669	2619	0	3417
CPIJ018151-RA	CPIJ011236-RA	98.22	1961	24	8	669	2619	567	2526	0	3417
CPIJ001921-RA	CPIJ001922-RA	99.23	1950	15	0	1604	3553	1	1950	0	3518
CPIJ001922-RA	CPIJ001921-RA	99.23	1950	15	0	1	1950	1604	3553	0	3518
CPIJ014404-RA	CPIJ014918-RA	96.34	1940	44	19	358	2297	13	1925	0	3164
CPIJ014918-RA	CPIJ014404-RA	96.34	1940	44	19	13	1925	358	2297	0	3164
CPIJ005532-RA	CPIJ016315-RA	99.69	1936	6	0	1	1936	1	1936	0	3542
CPIJ016315-RA	CPIJ005532-RA	99.69	1936	6	0	1	1936	1	1936	0	3542
CPIJ005025-RA	CPIJ016315-RA	99.43	1936	11	0	1	1936	1	1936	0	3515
CPIJ010449-RA	CPIJ018836-RA	95.35	1935	68	11	1436	3351	1	1932	0	3055
CPIJ018836-RA	CPIJ010449-RA	95.35	1935	68	11	1	1932	1436	3351	0	3055
CPIJ017893-RA	CPIJ020047-RA	97.25	1930	47	4	258	2181	429	2358	0	3265
CPIJ020047-RA	CPIJ017893-RA	97.25	1930	47	4	429	2358	258	2181	0	3265
CPIJ017150-RA	CPIJ020131-RA	99.11	1920	8	4	379	2298	1	1911	0	3443
CPIJ020131-RA	CPIJ017150-RA	99.11	1920	8	4	1	1911	379	2298	0	3443
CPIJ013939-RA	CPIJ019914-RA	97.5	1919	29	6	1	1917	1	1902	0	3260
CPIJ019914-RA	CPIJ013939-RA	97.5	1919	29	6	1	1902	1	1917	0	3260
CPIJ011081-RA	CPIJ011082-RA	98.96	1917	20	0	1	1917	1	1917	0	3430
CPIJ802254-RA	CPIJ802255-RA	97.41	1895	42	7	712	2603	496	2386	0	3221
CPIJ802255-RA	CPIJ802254-RA	97.41	1895	42	7	496	2386	712	2603	0	3221
CPIJ013363-RA	CPIJ020219-RA	95.39	1886	78	9	1448	3329	780	2660	0	2992
CPIJ020219-RA	CPIJ013363-RA	95.39	1886	78	9	780	2660	1448	3329	0	2992
CPIJ012988-RA	CPIJ802133-RA	99.52	1882	9	0	1	1882	1	1882	0	3426
CPIJ802133-RA	CPIJ012988-RA	99.52	1882	9	0	1	1882	1	1882	0	3426
CPIJ013541-RA	CPIJ017999-RA	95.76	1865	64	12	1349	3202	2051	3911	0	2992
CPIJ017999-RA	CPIJ013541-RA	95.76	1865	64	12	2051	3911	1349	3202	0	2992
CPIJ005213-RA	CPIJ019693-RA	95.19	1852	83	6	1	1849	1	1849	0	2922
CPIJ019693-RA	CPIJ005213-RA	95.19	1852	83	6	1	1849	1	1849	0	2922
CPIJ013829-RA	CPIJ018959-RA	98.96	1825	17	2	2560	4383	1	1824	0	3264
CPIJ018959-RA	CPIJ013829-RA	98.96	1825	17	2	1	1824	2560	4383	0	3264
CPIJ005229-RA	CPIJ013569-RA	96.66	1825	53	8	1	1821	1	1821	0	3025
CPIJ013569-RA	CPIJ005229-RA	96.66	1825	53	8	1	1821	1	1821	0	3025
CPIJ004591-RA	CPIJ016929-RA	96.22	1825	69	0	1	1825	1	1825	0	2988
CPIJ016929-RA	CPIJ004591-RA	96.22	1825	69	0	1	1825	1	1825	0	2988
CPIJ000471-RA	CPIJ017879-RA	99.01	1824	18	0	1	1824	1	1824	0	3269
CPIJ017879-RA	CPIJ000471-RA	99.01	1824	18	0	1	1824	1	1824	0	3269
CPIJ007824-RA	CPIJ016336-RA	98.63	1822	17	5	1	1821	1	1815	0	3219
CPIJ016336-RA	CPIJ007824-RA	98.63	1822	17	5	1	1815	1	1821	0	3219
CPIJ005231-RA	CPIJ013573-RA	95.8	1808	72	4	55	1860	22	1827	0	2915
CPIJ013573-RA	CPIJ005231-RA	95.8	1808	72	4	22	1827	55	1860	0	2915
CPIJ005243-RA	CPIJ018918-RA	96.73	1803	59	0	1	1803	1	1803	0	3003
CPIJ018918-RA	CPIJ005243-RA	96.73	1803	59	0	1	1803	1	1803	0	3003
CPIJ017844-RA	CPIJ019794-RA	98.66	1797	17	6	95	1885	89	1884	0	3179
CPIJ019794-RA	CPIJ017844-RA	98.66	1797	17	6	89	1884	95	1885	0	3179
CPIJ005212-RA	CPIJ019692-RA	96.66	1796	58	2	1	1795	1	1795	0	2983
CPIJ019692-RA	CPIJ005212-RA	96.66	1796	58	2	1	1795	1	1795	0	2983
CPIJ010293-RA	CPIJ020129-RA	95.3	1788	66	11	1	1782	1	1776	0	2820
CPIJ020129-RA	CPIJ010293-RA	95.3	1788	66	11	1	1776	1	1782	0	2820
CPIJ004458-RA	CPIJ020095-RA	98.99	1780	18	0	247	2026	1	1780	0	3188
CPIJ020095-RA	CPIJ004458-RA	98.99	1780	18	0	1	1780	247	2026	0	3188
CPIJ013647-RA	CPIJ016322-RA	99.38	1779	2	4	1	1779	1	1770	0	3216
CPIJ016322-RA	CPIJ013647-RA	99.38	1779	2	4	1	1770	1	1779	0	3216
CPIJ011252-RA	CPIJ019241-RA	95.74	1762	71	4	1	1760	1	1760	0	2835
CPIJ019241-RA	CPIJ011252-RA	95.74	1762	71	4	1	1760	1	1760	0	2835
CPIJ019559-RA	CPIJ801442-RA	98.69	1758	21	2	50	1806	1274	3030	0	3118
CPIJ801442-RA	CPIJ019559-RA	98.69	1758	21	2	1274	3030	50	1806	0	3118
CPIJ011719-RA	CPIJ016699-RA	99.43	1752	10	0	19	1770	7	1758	0	3181
CPIJ016699-RA	CPIJ011719-RA	99.43	1752	10	0	7	1758	19	1770	0	3181
CPIJ011227-RA	CPIJ015197-RA	96.77	1735	54	2	1	1734	1	1734	0	2892
CPIJ015197-RA	CPIJ011227-RA	96.77	1735	54	2	1	1734	1	1734	0	2892
CPIJ005694-RA	CPIJ008749-RA	98.26	1724	26	4	1	1722	1	1722	0	3014
CPIJ008749-RA	CPIJ005694-RA	98.26	1724	26	4	1	1722	1	1722	0	3014
CPIJ005116-RA	CPIJ008440-RA	99.07	1723	16	0	186	1908	2940	4662	0	3094
CPIJ008440-RA	CPIJ005116-RA	99.07	1723	16	0	2940	4662	186	1908	0	3094
CPIJ015486-RA	CPIJ018861-RA	99.53	1719	8	0	1	1719	1	1719	0	3131
CPIJ018861-RA	CPIJ015486-RA	99.53	1719	8	0	1	1719	1	1719	0	3131
CPIJ012141-RA	CPIJ014774-RA	98.89	1719	19	0	553	2271	22	1740	0	3070
CPIJ014774-RA	CPIJ012141-RA	98.89	1719	19	0	22	1740	553	2271	0	3070
CPIJ006203-RA	CPIJ017954-RA	95.63	1717	73	2	1010	2725	1469	3184	0	2754
CPIJ017954-RA	CPIJ006203-RA	95.63	1717	73	2	1469	3184	1010	2725	0	2754
CPIJ012598-RA	CPIJ012599-RA	95.85	1711	69	2	1	1710	1	1710	0	2765
CPIJ012599-RA	CPIJ012598-RA	95.85	1711	69	2	1	1710	1	1710	0	2765
CPIJ014172-RA	CPIJ801411-RA	95.43	1705	76	2	1	1704	1	1704	0	2715
CPIJ801411-RA	CPIJ014172-RA	95.43	1705	76	2	1	1704	1	1704	0	2715
CPIJ006999-RA	CPIJ010836-RA	99.35	1701	8	3	70	1767	370	2070	0	3077
CPIJ010836-RA	CPIJ006999-RA	99.35	1701	8	3	370	2070	70	1767	0	3077
CPIJ012916-RA	CPIJ018194-RA	98.88	1701	16	1	1	1701	1	1698	0	3033
CPIJ018194-RA	CPIJ012916-RA	98.88	1701	16	1	1	1698	1	1701	0	3033
CPIJ013909-RA	CPIJ019870-RA	97.53	1701	40	2	1	1700	1	1700	0	2907
CPIJ019870-RA	CPIJ013909-RA	97.53	1701	40	2	1	1700	1	1700	0	2907
CPIJ019686-RA	CPIJ019687-RA	98.04	1687	22	3	62	1747	125	1801	0	2922
CPIJ019687-RA	CPIJ019686-RA	98.04	1687	22	3	125	1801	62	1747	0	2922
CPIJ013825-RA	CPIJ018963-RA	99.46	1674	9	0	1137	2810	159	1832	0	3042
CPIJ018963-RA	CPIJ013825-RA	99.46	1674	9	0	159	1832	1137	2810	0	3042
CPIJ011772-RA	CPIJ015889-RA	95.94	1673	30	14	286	1935	1	1658	0	2678
CPIJ015889-RA	CPIJ011772-RA	95.94	1673	30	14	1	1658	286	1935	0	2678
CPIJ010372-RA	CPIJ019668-RA	96.22	1668	57	6	1	1665	1	1665	0	2726
CPIJ019668-RA	CPIJ010372-RA	96.22	1668	57	6	1	1665	1	1665	0	2726
CPIJ007829-RA	CPIJ016341-RA	99.1	1665	12	1	22	1683	1	1665	0	2988
CPIJ016341-RA	CPIJ007829-RA	99.1	1665	12	1	1	1665	22	1683	0	2988
CPIJ004887-RA	CPIJ018778-RA	99.04	1664	16	0	65	1728	158	1821	0	2985
CPIJ018778-RA	CPIJ004887-RA	99.04	1664	16	0	158	1821	65	1728	0	2985
CPIJ012181-RA	CPIJ017929-RA	99.64	1663	5	1	113	1774	23	1685	0	3037
CPIJ017929-RA	CPIJ012181-RA	99.64	1663	5	1	23	1685	113	1774	0	3037
CPIJ006481-RA	CPIJ016774-RA	97.29	1661	18	11	773	2433	2	1635	0	2793
CPIJ016774-RA	CPIJ006481-RA	97.29	1661	18	11	2	1635	773	2433	0	2793
CPIJ011260-RA	CPIJ013862-RA	98.43	1657	18	6	1	1653	1	1653	0	2909
CPIJ013862-RA	CPIJ011260-RA	98.43	1657	18	6	1	1653	1	1653	0	2909
CPIJ802210-RA	CPIJ802211-RA	99.27	1653	7	5	1	1653	1	1648	0	2981
CPIJ802211-RA	CPIJ802210-RA	99.27	1653	7	5	1	1648	1	1653	0	2981
CPIJ014256-RA	CPIJ017506-RA	99.45	1650	9	0	1	1650	1	1650	0	2998
CPIJ017506-RA	CPIJ014256-RA	99.45	1650	9	0	1	1650	1	1650	0	2998
CPIJ010305-RA	CPIJ012701-RA	96.48	1646	54	4	691	2334	55	1698	0	2715
CPIJ012701-RA	CPIJ010305-RA	96.48	1646	54	4	55	1698	691	2334	0	2715
CPIJ007420-RA	CPIJ018406-RA	96.16	1640	56	6	1	1638	1	1635	0	2673
CPIJ018406-RA	CPIJ007420-RA	96.16	1640	56	6	1	1635	1	1638	0	2673
CPIJ004821-RA	CPIJ004822-RA	99.27	1639	10	2	46	1684	229	1865	0	2959
CPIJ004822-RA	CPIJ004821-RA	99.27	1639	10	2	229	1865	46	1684	0	2959
CPIJ016492-RA	CPIJ017459-RA	96.02	1635	58	7	1	1632	1	1631	0	2652
CPIJ017459-RA	CPIJ016492-RA	96.02	1635	58	7	1	1631	1	1632	0	2652
CPIJ015173-RA	CPIJ015174-RA	97.98	1633	30	2	1022	2651	17	1649	0	2830
CPIJ015174-RA	CPIJ015173-RA	97.98	1633	30	2	17	1649	1022	2651	0	2830
CPIJ005199-RA	CPIJ018560-RA	95.71	1633	65	3	1	1632	1	1629	0	2623
CPIJ018560-RA	CPIJ005199-RA	95.71	1633	65	3	1	1629	1	1632	0	2623
CPIJ012136-RA	CPIJ014299-RA	98.22	1632	27	2	1165	2795	1072	2702	0	2852
CPIJ014299-RA	CPIJ012136-RA	98.22	1632	27	2	1072	2702	1165	2795	0	2852
CPIJ018887-RA	CPIJ019504-RA	98.34	1628	27	0	1395	3022	1767	3394	0	2857
CPIJ019504-RA	CPIJ018887-RA	98.34	1628	27	0	1767	3394	1395	3022	0	2857
CPIJ007589-RA	CPIJ019641-RA	97.53	1621	38	2	1	1620	1	1620	0	2771
CPIJ019641-RA	CPIJ007589-RA	97.53	1621	38	2	1	1620	1	1620	0	2771
CPIJ011231-RA	CPIJ018148-RA	97.34	1618	41	2	1	1617	1	1617	0	2748
CPIJ018148-RA	CPIJ011231-RA	97.34	1618	41	2	1	1617	1	1617	0	2748
CPIJ018854-RA	CPIJ800243-RA	97.9	1617	34	0	1	1617	1	1617	0	2798
CPIJ800243-RA	CPIJ018854-RA	97.9	1617	34	0	1	1617	1	1617	0	2798
CPIJ006199-RA	CPIJ017949-RA	96.35	1617	59	0	1	1617	1	1617	0	2660
CPIJ017949-RA	CPIJ006199-RA	96.35	1617	59	0	1	1617	1	1617	0	2660
CPIJ005208-RA	CPIJ018570-RA	95.63	1601	63	5	1	1599	202	1797	0	2562
CPIJ018570-RA	CPIJ005208-RA	95.63	1601	63	5	202	1797	1	1599	0	2562
CPIJ011225-RA	CPIJ015201-RA	97.5	1599	29	6	160	1748	241	1838	0	2721
CPIJ015201-RA	CPIJ011225-RA	97.5	1599	29	6	241	1838	160	1748	0	2721
CPIJ015741-RA	CPIJ019376-RA	98.68	1587	21	0	1	1587	1	1587	0	2815
CPIJ019376-RA	CPIJ015741-RA	98.68	1587	21	0	1	1587	1	1587	0	2815
CPIJ800149-RA	CPIJ800150-RA	98.8	1579	17	2	1	1578	1	1578	0	2809
CPIJ800150-RA	CPIJ800149-RA	98.8	1579	17	2	1	1578	1	1578	0	2809
CPIJ001151-RA	CPIJ004395-RA	98.03	1574	29	2	393	1965	150	1722	0	2734
CPIJ004395-RA	CPIJ001151-RA	98.03	1574	29	2	150	1722	393	1965	0	2734
CPIJ011233-RA	CPIJ018150-RA	97.32	1570	40	2	1	1569	1	1569	0	2665
CPIJ018150-RA	CPIJ011233-RA	97.32	1570	40	2	1	1569	1	1569	0	2665
CPIJ007827-RA	CPIJ016339-RA	98.02	1569	27	4	81	1647	87	1653	0	2723
CPIJ016339-RA	CPIJ007827-RA	98.02	1569	27	4	87	1653	81	1647	0	2723
CPIJ015396-RA	CPIJ016056-RA	96.24	1569	59	0	1	1569	1	1569	0	2571
CPIJ016056-RA	CPIJ015396-RA	96.24	1569	59	0	1	1569	1	1569	0	2571
CPIJ000795-RA	CPIJ006466-RA	96.68	1566	34	2	1	1566	1	1548	0	2588
CPIJ006466-RA	CPIJ000795-RA	96.68	1566	34	2	1	1548	1	1566	0	2588
CPIJ012869-RA	CPIJ018553-RA	98.46	1563	24	0	1	1563	1	1563	0	2754
CPIJ018553-RA	CPIJ012869-RA	98.46	1563	24	0	1	1563	1	1563	0	2754
CPIJ015428-RA	CPIJ015429-RA	96.29	1563	54	4	1	1561	1	1561	0	2562
CPIJ015429-RA	CPIJ015428-RA	96.29	1563	54	4	1	1561	1	1561	0	2562
CPIJ017102-RA	CPIJ017907-RA	99.74	1557	4	0	34	1590	4	1560	0	2854
CPIJ017907-RA	CPIJ017102-RA	99.74	1557	4	0	4	1560	34	1590	0	2854
CPIJ009583-RA	CPIJ017019-RA	96.84	1550	49	0	278	1827	59	1608	0	2591
CPIJ017019-RA	CPIJ009583-RA	96.84	1550	49	0	59	1608	278	1827	0	2591
CPIJ015212-RA	CPIJ019538-RA	96.31	1543	50	7	35	1575	80	1617	0	2527
CPIJ019538-RA	CPIJ015212-RA	96.31	1543	50	7	80	1617	35	1575	0	2527
CPIJ007582-RA	CPIJ017593-RA	96.36	1539	54	2	1	1538	1	1538	0	2531
CPIJ017593-RA	CPIJ007582-RA	96.36	1539	54	2	1	1538	1	1538	0	2531
CPIJ006719-RA	CPIJ017988-RA	99.09	1537	14	0	138	1674	168	1704	0	2761
CPIJ017988-RA	CPIJ006719-RA	99.09	1537	14	0	168	1704	138	1674	0	2761
CPIJ007140-RA	CPIJ020045-RA	99.48	1535	8	0	1	1535	1	1535	0	2791
CPIJ020045-RA	CPIJ007140-RA	99.48	1535	8	0	1	1535	1	1535	0	2791
CPIJ010374-RA	CPIJ019317-RA	98.17	1534	22	3	32	1559	233	1766	0	2673
CPIJ019317-RA	CPIJ010374-RA	98.17	1534	22	3	233	1766	32	1559	0	2673
CPIJ007581-RA	CPIJ017592-RA	96.34	1531	52	4	38	1566	140	1668	0	2514
CPIJ017592-RA	CPIJ007581-RA	96.34	1531	52	4	140	1668	38	1566	0	2514
CPIJ005076-RA	CPIJ019092-RA	97.39	1530	16	6	1	1506	1	1530	0	2582
CPIJ019092-RA	CPIJ005076-RA	97.39	1530	16	6	1	1530	1	1506	0	2582
CPIJ014399-RA	CPIJ014911-RA	96.9	1516	47	0	1	1516	1	1516	0	2540
CPIJ014911-RA	CPIJ014399-RA	96.9	1516	47	0	1	1516	1	1516	0	2540
CPIJ012987-RA	CPIJ014749-RA	97.69	1515	34	1	1	1514	1	1515	0	2603
CPIJ014749-RA	CPIJ012987-RA	97.69	1515	34	1	1	1515	1	1514	0	2603
CPIJ004874-RA	CPIJ019543-RA	97.88	1510	31	1	1	1510	1	1509	0	2610
CPIJ019543-RA	CPIJ004874-RA	97.88	1510	31	1	1	1509	1	1510	0	2610
CPIJ014170-RA	CPIJ801414-RA	98.21	1506	24	3	1	1503	1	1506	0	2628
CPIJ801414-RA	CPIJ014170-RA	98.21	1506	24	3	1	1506	1	1503	0	2628
CPIJ800202-RA	CPIJ800203-RA	98.8	1503	18	0	1	1503	1	1503	0	2676
CPIJ800203-RA	CPIJ800202-RA	98.8	1503	18	0	1	1503	1	1503	0	2676
CPIJ800176-RA	CPIJ800178-RA	96.47	1503	47	6	1	1500	1	1500	0	2477
CPIJ800178-RA	CPIJ800176-RA	96.47	1503	47	6	1	1500	1	1500	0	2477
CPIJ013827-RA	CPIJ018961-RA	99	1500	15	0	7	1506	40	1539	0	2687
CPIJ018961-RA	CPIJ013827-RA	99	1500	15	0	40	1539	7	1506	0	2687
CPIJ011228-RA	CPIJ015196-RA	95.6	1500	60	6	325	1821	1	1497	0	2399
CPIJ015196-RA	CPIJ011228-RA	95.6	1500	60	6	1	1497	325	1821	0	2399
CPIJ001136-RA	CPIJ014350-RA	97.4	1498	31	7	1	1496	1	1492	0	2543
CPIJ014350-RA	CPIJ001136-RA	97.4	1498	31	7	1	1492	1	1496	0	2543
CPIJ005161-RA	CPIJ019290-RA	98	1497	29	1	1132	2628	923	2418	0	2597
CPIJ019290-RA	CPIJ005161-RA	98	1497	29	1	923	2418	1132	2628	0	2597
CPIJ005222-RA	CPIJ013562-RA	96.46	1497	51	2	37	1532	22	1517	0	2470
CPIJ013562-RA	CPIJ005222-RA	96.46	1497	51	2	22	1517	37	1532	0	2470
CPIJ014086-RA	CPIJ014087-RA	98.86	1496	15	2	1116	2609	616	2111	0	2667
CPIJ014087-RA	CPIJ014086-RA	98.86	1496	15	2	616	2111	1116	2609	0	2667
CPIJ018042-RA	CPIJ020016-RA	99.2	1495	10	2	1	1493	1	1495	0	2693
CPIJ020016-RA	CPIJ018042-RA	99.2	1495	10	2	1	1495	1	1493	0	2693
CPIJ002273-RA	CPIJ002275-RA	99.66	1491	5	0	559	2049	1	1491	0	2726
CPIJ002275-RA	CPIJ002273-RA	99.66	1491	5	0	1	1491	559	2049	0	2726
CPIJ007641-RA	CPIJ012683-RA	98.32	1488	1	8	1	1464	1	1488	0	2588
CPIJ012683-RA	CPIJ007641-RA	98.32	1488	1	8	1	1488	1	1464	0	2588
CPIJ013890-RA	CPIJ014442-RA	99.66	1486	4	1	122	1606	1	1486	0	2715
CPIJ014442-RA	CPIJ013890-RA	99.66	1486	4	1	1	1486	122	1606	0	2715
CPIJ009121-RA	CPIJ013295-RA	95.22	1485	67	4	164	1647	17	1498	0	2346
CPIJ013295-RA	CPIJ009121-RA	95.22	1485	67	4	17	1498	164	1647	0	2346
CPIJ005219-RA	CPIJ013559-RA	98.92	1482	16	0	1	1482	1	1482	0	2649
CPIJ013559-RA	CPIJ005219-RA	98.92	1482	16	0	1	1482	1	1482	0	2649
CPIJ006701-RA	CPIJ006702-RA	98.5	1468	20	2	25	1491	1624	3090	0	2588
CPIJ006702-RA	CPIJ006701-RA	98.5	1468	20	2	1624	3090	25	1491	0	2588
CPIJ005249-RA	CPIJ019300-RA	95.15	1465	39	14	1	1434	109	1572	0	2283
CPIJ019300-RA	CPIJ005249-RA	95.15	1465	39	14	109	1572	1	1434	0	2283
CPIJ001525-RA	CPIJ001527-RA	97.6	1457	31	4	1	1455	1	1455	0	2494
CPIJ001527-RA	CPIJ001525-RA	97.6	1457	31	4	1	1455	1	1455	0	2494
CPIJ009883-RA	CPIJ009884-RA	99.72	1453	4	0	885	2337	24	1476	0	2662
CPIJ009884-RA	CPIJ009883-RA	99.72	1453	4	0	24	1476	885	2337	0	2662
CPIJ015192-RA	CPIJ016043-RA	99.24	1449	11	0	367	1815	1	1449	0	2615
CPIJ016043-RA	CPIJ015192-RA	99.24	1449	11	0	1	1449	367	1815	0	2615
CPIJ017521-RA	CPIJ800092-RA	98.62	1449	11	2	163	1602	1	1449	0	2556
CPIJ800092-RA	CPIJ017521-RA	98.62	1449	11	2	1	1449	163	1602	0	2556
CPIJ008231-RA	CPIJ018582-RA	99.38	1448	9	0	1	1448	1	1448	0	2625
CPIJ018582-RA	CPIJ008231-RA	99.38	1448	9	0	1	1448	1	1448	0	2625
CPIJ018704-RA	CPIJ018706-RA	99.51	1442	7	0	1	1442	1	1442	0	2625
CPIJ018706-RA	CPIJ018704-RA	99.51	1442	7	0	1	1442	1	1442	0	2625
CPIJ006448-RA	CPIJ014622-RA	96.53	1441	33	7	1	1425	1	1440	0	2368
CPIJ014622-RA	CPIJ006448-RA	96.53	1441	33	7	1	1440	1	1425	0	2368
CPIJ006873-RA	CPIJ017934-RA	99.3	1430	9	1	2974	4403	1	1429	0	2584
CPIJ017934-RA	CPIJ006873-RA	99.3	1430	9	1	1	1429	2974	4403	0	2584
CPIJ017324-RA	CPIJ019123-RA	99.51	1429	7	0	249	1677	165	1593	0	2601
CPIJ019123-RA	CPIJ017324-RA	99.51	1429	7	0	165	1593	249	1677	0	2601
CPIJ011222-RA	CPIJ015206-RA	97.2	1429	35	5	1	1427	485	1910	0	2412
CPIJ015206-RA	CPIJ011222-RA	97.2	1429	35	5	485	1910	1	1427	0	2412
CPIJ016491-RA	CPIJ017458-RA	96.85	1429	41	4	185	1611	218	1644	0	2386
CPIJ017458-RA	CPIJ016491-RA	96.85	1429	41	4	218	1644	185	1611	0	2386
CPIJ009964-RA	CPIJ015843-RA	95.38	1429	64	2	61	1488	43	1470	0	2272
CPIJ015843-RA	CPIJ009964-RA	95.38	1429	64	2	43	1470	61	1488	0	2272
CPIJ004003-RA	CPIJ016005-RA	99.51	1417	3	2	1	1417	1	1413	0	2575
CPIJ016005-RA	CPIJ004003-RA	99.51	1417	3	2	1	1413	1	1417	0	2575
CPIJ800163-RA	CPIJ800167-RA	98.45	1416	22	0	82	1497	70	1485	0	2494
CPIJ800167-RA	CPIJ800163-RA	98.45	1416	22	0	70	1485	82	1497	0	2494
CPIJ005196-RA	CPIJ018557-RA	98.08	1408	27	0	381	1788	588	1995	0	2451
CPIJ018557-RA	CPIJ005196-RA	98.08	1408	27	0	588	1995	381	1788	0	2451
CPIJ001942-RA	CPIJ013090-RA	99.57	1407	6	0	1	1407	1	1407	0	2566
CPIJ013090-RA	CPIJ001942-RA	99.57	1407	6	0	1	1407	1	1407	0	2566
CPIJ015814-RA	CPIJ016003-RA	97.23	1407	21	8	1	1389	1	1407	0	2366
CPIJ016003-RA	CPIJ015814-RA	97.23	1407	21	8	1	1407	1	1389	0	2366
CPIJ010371-RA	CPIJ019670-RA	99.43	1405	8	0	244	1648	1	1405	0	2551
CPIJ019670-RA	CPIJ010371-RA	99.43	1405	8	0	1	1405	244	1648	0	2551
CPIJ011718-RA	CPIJ016698-RA	99.14	1401	11	1	1	1400	118	1518	0	2519
CPIJ016698-RA	CPIJ011718-RA	99.14	1401	11	1	118	1518	1	1400	0	2519
CPIJ011230-RA	CPIJ015194-RA	96.56	1396	46	2	1	1395	1	1395	0	2311
CPIJ015194-RA	CPIJ011230-RA	96.56	1396	46	2	1	1395	1	1395	0	2311
CPIJ013805-RA	CPIJ015588-RA	99.21	1392	9	1	1	1390	1	1392	0	2508
CPIJ015588-RA	CPIJ013805-RA	99.21	1392	9	1	1	1392	1	1390	0	2508
CPIJ007413-RA	CPIJ018410-RA	96.62	1389	47	0	1	1389	1	1389	0	2305
CPIJ018410-RA	CPIJ007413-RA	96.62	1389	47	0	1	1389	1	1389	0	2305
CPIJ009784-RA	CPIJ009785-RA	99.13	1384	12	0	15	1398	303	1686	0	2490
CPIJ009785-RA	CPIJ009784-RA	99.13	1384	12	0	303	1686	15	1398	0	2490
CPIJ004015-RA	CPIJ019142-RA	99.06	1380	13	0	1	1380	1	1380	0	2477
CPIJ019142-RA	CPIJ004015-RA	99.06	1380	13	0	1	1380	1	1380	0	2477
CPIJ004766-RA	CPIJ015753-RA	98.98	1377	14	0	1	1377	1	1377	0	2466
CPIJ015753-RA	CPIJ004766-RA	98.98	1377	14	0	1	1377	1	1377	0	2466
CPIJ009477-RA	CPIJ800251-RA	98.98	1374	14	0	10	1383	172	1545	0	2460
CPIJ800251-RA	CPIJ009477-RA	98.98	1374	14	0	172	1545	10	1383	0	2460
CPIJ016901-RA	CPIJ017630-RA	98.47	1370	6	8	1	1370	1	1355	0	2399
CPIJ017630-RA	CPIJ016901-RA	98.47	1370	6	8	1	1355	1	1370	0	2399
CPIJ004605-RA	CPIJ016916-RA	96.2	1367	48	4	1	1365	1	1365	0	2233
CPIJ016916-RA	CPIJ004605-RA	96.2	1367	48	4	1	1365	1	1365	0	2233
CPIJ000627-RA	CPIJ020293-RA	99.12	1366	10	2	1587	2951	741	2105	0	2455
CPIJ020293-RA	CPIJ000627-RA	99.12	1366	10	2	741	2105	1587	2951	0	2455
CPIJ010461-RA	CPIJ016790-RA	96.7	1362	42	1	47	1405	71	1432	0	2263
CPIJ016790-RA	CPIJ010461-RA	96.7	1362	42	1	71	1432	47	1405	0	2263
CPIJ017383-RA	CPIJ019940-RA	99.11	1353	12	0	1	1353	1	1353	0	2433
CPIJ019940-RA	CPIJ017383-RA	99.11	1353	12	0	1	1353	1	1353	0	2433
CPIJ000871-RA	CPIJ020282-RA	98.97	1353	14	0	1	1353	1	1353	0	2422
CPIJ020282-RA	CPIJ000871-RA	98.97	1353	14	0	1	1353	1	1353	0	2422
CPIJ009674-RA	CPIJ009675-RA	99.85	1352	2	0	1	1352	1	1352	0	2486
CPIJ009675-RA	CPIJ009674-RA	99.85	1352	2	0	1	1352	1	1352	0	2486
CPIJ020229-RA	CPIJ800249-RA	99.26	1352	10	0	50	1401	155	1506	0	2442
CPIJ800249-RA	CPIJ020229-RA	99.26	1352	10	0	155	1506	50	1401	0	2442
CPIJ017200-RA	CPIJ800272-RA	99.19	1352	11	0	17	1368	185	1536	0	2436
CPIJ800272-RA	CPIJ017200-RA	99.19	1352	11	0	185	1536	17	1368	0	2436
CPIJ016827-RA	CPIJ016828-RA	98.89	1349	7	3	211	1553	85	1431	0	2401
CPIJ016828-RA	CPIJ016827-RA	98.89	1349	7	3	85	1431	211	1553	0	2401
CPIJ018275-RA	CPIJ018457-RA	99.7	1348	4	0	1	1348	1	1348	0	2468
CPIJ018457-RA	CPIJ018275-RA	99.7	1348	4	0	1	1348	1	1348	0	2468
CPIJ015395-RA	CPIJ016055-RA	95.17	1347	53	6	19	1365	148	1482	0	2117
CPIJ016055-RA	CPIJ015395-RA	95.17	1347	53	6	148	1482	19	1365	0	2117
CPIJ013943-RA	CPIJ013955-RA	99.1	1338	12	0	1	1338	1	1338	0	2405
CPIJ013955-RA	CPIJ013943-RA	99.1	1338	12	0	1	1338	1	1338	0	2405
CPIJ018825-RA	CPIJ006538-RA	99.7	1335	3	1	747	2080	783	2117	0	2442
CPIJ000359-RA	CPIJ020303-RA	98.2	1335	22	2	1	1334	1	1334	0	2331
CPIJ020303-RA	CPIJ000359-RA	98.2	1335	22	2	1	1334	1	1334	0	2331
CPIJ010550-RA	CPIJ020174-RA	96.7	1335	37	7	1	1330	133	1465	0	2215
CPIJ020174-RA	CPIJ010550-RA	96.7	1335	37	7	133	1465	1	1330	0	2215
CPIJ015388-RA	CPIJ016052-RA	98.43	1334	20	1	26	1359	138	1470	0	2346
CPIJ016052-RA	CPIJ015388-RA	98.43	1334	20	1	138	1470	26	1359	0	2346
CPIJ016298-RA	CPIJ016300-RA	99.17	1333	11	0	1	1333	1	1333	0	2401
CPIJ016300-RA	CPIJ016298-RA	99.17	1333	11	0	1	1333	1	1333	0	2401
CPIJ004597-RA	CPIJ016924-RA	95.8	1333	47	3	6	1335	3	1329	0	2143
CPIJ016924-RA	CPIJ004597-RA	95.8	1333	47	3	3	1329	6	1335	0	2143
CPIJ019948-RA	CPIJ801678-RA	96.99	1329	39	1	238	1566	1	1328	0	2231
CPIJ801678-RA	CPIJ019948-RA	96.99	1329	39	1	1	1328	238	1566	0	2231
CPIJ011229-RA	CPIJ015195-RA	95.71	1328	53	4	34	1359	1	1326	0	2134
CPIJ015195-RA	CPIJ011229-RA	95.71	1328	53	4	1	1326	34	1359	0	2134
CPIJ019395-RA	CPIJ800245-RA	95.33	1328	55	6	1	1323	244	1569	0	2102
CPIJ800245-RA	CPIJ019395-RA	95.33	1328	55	6	244	1569	1	1323	0	2102
CPIJ003904-RA	CPIJ013269-RA	97.88	1322	27	1	45	1366	19	1339	0	2285
CPIJ013269-RA	CPIJ003904-RA	97.88	1322	27	1	19	1339	45	1366	0	2285
CPIJ019074-RA	CPIJ019075-RA	99.16	1315	11	0	1	1315	1	1315	0	2368
CPIJ019075-RA	CPIJ019074-RA	99.16	1315	11	0	1	1315	1	1315	0	2368
CPIJ003778-RA	CPIJ003784-RA	99.09	1312	12	0	1	1312	1	1312	0	2357
CPIJ003784-RA	CPIJ003778-RA	99.09	1312	12	0	1	1312	1	1312	0	2357
CPIJ008547-RA	CPIJ018307-RA	98.32	1309	20	2	1	1308	1	1308	0	2294
CPIJ018307-RA	CPIJ008547-RA	98.32	1309	20	2	1	1308	1	1308	0	2294
CPIJ015213-RA	CPIJ015214-RA	99.01	1307	13	0	1	1307	1	1307	0	2342
CPIJ015214-RA	CPIJ015213-RA	99.01	1307	13	0	1	1307	1	1307	0	2342
CPIJ018886-RA	CPIJ019503-RA	97.84	1299	28	0	976	2274	895	2193	0	2244
CPIJ019503-RA	CPIJ018886-RA	97.84	1299	28	0	895	2193	976	2274	0	2244
CPIJ002274-RA	CPIJ002273-RA	99.54	1295	3	1	536	1827	83	1377	0	2355
CPIJ011204-RA	CPIJ012852-RA	96.6	1295	13	17	537	1831	489	1752	0	2119
CPIJ012852-RA	CPIJ011204-RA	96.6	1295	13	17	489	1752	537	1831	0	2119
CPIJ007410-RA	CPIJ013526-RA	96.44	1293	10	10	1	1293	1	1257	0	2100
CPIJ013526-RA	CPIJ007410-RA	96.44	1293	10	10	1	1257	1	1293	0	2100
CPIJ012919-RA	CPIJ018191-RA	97.45	1292	30	3	1	1290	1	1291	0	2200
CPIJ018191-RA	CPIJ012919-RA	97.45	1292	30	3	1	1291	1	1290	0	2200
CPIJ002340-RA	CPIJ019675-RA	98.76	1290	16	0	1	1290	1	1290	0	2294
CPIJ019675-RA	CPIJ002340-RA	98.76	1290	16	0	1	1290	1	1290	0	2294
CPIJ013923-RA	CPIJ020264-RA	98.99	1288	13	0	402	1689	261	1548	0	2307
CPIJ020264-RA	CPIJ013923-RA	98.99	1288	13	0	261	1548	402	1689	0	2307
CPIJ010879-RA	CPIJ019727-RA	97.28	1285	35	0	175	1459	1	1285	0	2180
CPIJ019727-RA	CPIJ010879-RA	97.28	1285	35	0	1	1285	175	1459	0	2180
CPIJ007512-RA	CPIJ007513-RA	99.77	1280	1	2	6	1283	55	1334	0	2346
CPIJ007513-RA	CPIJ007512-RA	99.77	1280	1	2	55	1334	6	1283	0	2346
CPIJ015376-RA	CPIJ020305-RA	99.53	1277	6	0	1	1277	1	1277	0	2326
CPIJ020305-RA	CPIJ015376-RA	99.53	1277	6	0	1	1277	1	1277	0	2326
CPIJ012496-RA	CPIJ019463-RA	98.59	1277	18	0	1	1277	1	1277	0	2259
CPIJ019463-RA	CPIJ012496-RA	98.59	1277	18	0	1	1277	1	1277	0	2259
CPIJ013112-RA	CPIJ013114-RA	99.06	1276	12	0	31	1306	1	1276	0	2290
CPIJ013114-RA	CPIJ013112-RA	99.06	1276	12	0	1	1276	31	1306	0	2290
CPIJ013456-RA	CPIJ016074-RA	99.06	1273	11	1	10	1281	10	1282	0	2283
CPIJ016074-RA	CPIJ013456-RA	99.06	1273	11	1	10	1282	10	1281	0	2283
CPIJ019984-RA	CPIJ802002-RA	96.54	1272	44	0	1	1272	1	1272	0	2106
CPIJ802002-RA	CPIJ019984-RA	96.54	1272	44	0	1	1272	1	1272	0	2106
CPIJ006213-RA	CPIJ019876-RA	96.11	1259	48	1	1652	2910	573	1830	0	2052
CPIJ019876-RA	CPIJ006213-RA	96.11	1259	48	1	573	1830	1652	2910	0	2052
CPIJ011945-RA	CPIJ020069-RA	99.44	1257	7	0	241	1497	133	1389	0	2283
CPIJ020069-RA	CPIJ011945-RA	99.44	1257	7	0	133	1389	241	1497	0	2283
CPIJ015392-RA	CPIJ016054-RA	97.53	1257	31	0	1	1257	1	1257	0	2150
CPIJ016054-RA	CPIJ015392-RA	97.53	1257	31	0	1	1257	1	1257	0	2150
CPIJ012621-RA	CPIJ015642-RA	95.46	1255	51	6	376	1627	493	1744	0	1997
CPIJ015642-RA	CPIJ012621-RA	95.46	1255	51	6	493	1744	376	1627	0	1997
CPIJ015681-RA	CPIJ800259-RA	99.36	1253	8	0	1	1253	1	1253	0	2270
CPIJ800259-RA	CPIJ015681-RA	99.36	1253	8	0	1	1253	1	1253	0	2270
CPIJ004586-RA	CPIJ004587-RA	98.16	1250	23	0	1	1250	1	1250	0	2182
CPIJ004587-RA	CPIJ004586-RA	98.16	1250	23	0	1	1250	1	1250	0	2182
CPIJ000343-RA	CPIJ012841-RA	99.2	1248	9	1	1	1247	1	1248	0	2248
CPIJ012841-RA	CPIJ000343-RA	99.2	1248	9	1	1	1248	1	1247	0	2248
CPIJ004767-RA	CPIJ015752-RA	99.04	1248	8	3	446	1693	369	1612	0	2235
CPIJ015752-RA	CPIJ004767-RA	99.04	1248	8	3	369	1612	446	1693	0	2235
CPIJ000588-RA	CPIJ006978-RA	99.44	1244	2	4	1	1240	1	1243	0	2254
CPIJ006978-RA	CPIJ000588-RA	99.44	1244	2	4	1	1243	1	1240	0	2254
CPIJ002845-RA	CPIJ012631-RA	99.68	1243	4	0	1	1243	1	1243	0	2274
CPIJ012631-RA	CPIJ002845-RA	99.68	1243	4	0	1	1243	1	1243	0	2274
CPIJ014554-RA	CPIJ014555-RA	98.07	1243	24	0	48	1290	54	1296	0	2163
CPIJ014555-RA	CPIJ014554-RA	98.07	1243	24	0	54	1296	48	1290	0	2163
CPIJ017607-RA	CPIJ016315-RA	99.68	1239	4	0	1	1239	721	1959	0	2266
CPIJ006441-RA	CPIJ014626-RA	96.85	1237	28	11	4	1230	22	1257	0	2058
CPIJ014626-RA	CPIJ006441-RA	96.85	1237	28	11	22	1257	4	1230	0	2058
CPIJ016233-RA	CPIJ001151-RA	98.13	1230	15	7	1	1224	991	2218	0	2137
CPIJ001736-RA	CPIJ019951-RA	97.15	1228	35	0	341	1568	320	1547	0	2074
CPIJ019951-RA	CPIJ001736-RA	97.15	1228	35	0	320	1547	341	1568	0	2074
CPIJ002221-RA	CPIJ019261-RA	99.92	1227	1	0	40	1266	1	1227	0	2261
CPIJ019261-RA	CPIJ002221-RA	99.92	1227	1	0	1	1227	40	1266	0	2261
CPIJ011115-RA	CPIJ011116-RA	99.43	1226	3	4	971	2196	822	2043	0	2222
CPIJ011116-RA	CPIJ011115-RA	99.43	1226	3	4	822	2043	971	2196	0	2222
CPIJ014168-RA	CPIJ017701-RA	96.9	1226	35	3	1	1224	133	1357	0	2050
CPIJ017701-RA	CPIJ014168-RA	96.9	1226	35	3	133	1357	1	1224	0	2050
CPIJ007409-RA	CPIJ018413-RA	96.66	1226	38	3	2438	3662	1023	2246	0	2034
CPIJ018413-RA	CPIJ007409-RA	96.66	1226	38	3	1023	2246	2438	3662	0	2034
CPIJ007359-RA	CPIJ015947-RA	99.1	1224	5	3	1	1218	1	1224	0	2194
CPIJ015947-RA	CPIJ007359-RA	99.1	1224	5	3	1	1224	1	1218	0	2194
CPIJ018128-RA	CPIJ019806-RA	98.94	1224	13	0	31	1254	106	1329	0	2189
CPIJ019806-RA	CPIJ018128-RA	98.94	1224	13	0	106	1329	31	1254	0	2189
CPIJ001138-RA	CPIJ014347-RA	98.44	1218	19	0	1	1218	1	1218	0	2145
CPIJ014347-RA	CPIJ001138-RA	98.44	1218	19	0	1	1218	1	1218	0	2145
CPIJ800067-RA	CPIJ800068-RA	98.69	1217	14	1	1	1217	1	1215	0	2158
CPIJ800068-RA	CPIJ800067-RA	98.69	1217	14	1	1	1215	1	1217	0	2158
CPIJ013455-RA	CPIJ016073-RA	98.03	1217	24	0	1223	2439	563	1779	0	2115
CPIJ016073-RA	CPIJ013455-RA	98.03	1217	24	0	563	1779	1223	2439	0	2115
CPIJ001712-RA	CPIJ001713-RA	98.93	1215	13	0	40	1254	676	1890	0	2172
CPIJ001713-RA	CPIJ001712-RA	98.93	1215	13	0	676	1890	40	1254	0	2172
CPIJ005250-RA	CPIJ019302-RA	98.35	1213	20	0	1235	2447	1001	2213	0	2130
CPIJ019302-RA	CPIJ005250-RA	98.35	1213	20	0	1001	2213	1235	2447	0	2130
CPIJ001266-RA	CPIJ011603-RA	97.44	1212	31	0	1	1212	1	1212	0	2067
CPIJ011603-RA	CPIJ001266-RA	97.44	1212	31	0	1	1212	1	1212	0	2067
CPIJ015386-RA	CPIJ016051-RA	95.63	1212	51	2	1	1211	19	1229	0	1943
CPIJ016051-RA	CPIJ015386-RA	95.63	1212	51	2	19	1229	1	1211	0	1943
CPIJ017385-RA	CPIJ019938-RA	98.02	1211	24	0	899	2109	44	1254	0	2104
CPIJ019938-RA	CPIJ017385-RA	98.02	1211	24	0	44	1254	899	2109	0	2104
CPIJ012372-RA	CPIJ020198-RA	96.86	1211	36	2	1	1210	1	1210	0	2025
CPIJ020198-RA	CPIJ012372-RA	96.86	1211	36	2	1	1210	1	1210	0	2025
CPIJ008119-RA	CPIJ015720-RA	97.93	1210	4	9	1	1189	406	1615	0	2076
CPIJ015720-RA	CPIJ008119-RA	97.93	1210	4	9	406	1615	1	1189	0	2076
CPIJ008551-RA	CPIJ018303-RA	98.76	1209	14	1	1	1209	1	1208	0	2148
CPIJ018303-RA	CPIJ008551-RA	98.76	1209	14	1	1	1208	1	1209	0	2148
CPIJ006489-RA	CPIJ017613-RA	97.19	1208	23	7	117	1314	87	1293	0	2032
CPIJ017613-RA	CPIJ006489-RA	97.19	1208	23	7	87	1293	117	1314	0	2032
CPIJ011793-RA	CPIJ013659-RA	99.34	1206	8	0	1	1206	1	1206	0	2183
CPIJ013659-RA	CPIJ011793-RA	99.34	1206	8	0	1	1206	1	1206	0	2183
CPIJ005244-RA	CPIJ018919-RA	95.52	1206	52	2	1067	2271	275	1479	0	1927
CPIJ018919-RA	CPIJ005244-RA	95.52	1206	52	2	275	1479	1067	2271	0	1927
CPIJ003988-RA	CPIJ018524-RA	98.42	1203	19	0	1	1203	1	1203	0	2117
CPIJ018524-RA	CPIJ003988-RA	98.42	1203	19	0	1	1203	1	1203	0	2117
CPIJ009958-RA	CPIJ015848-RA	96.84	1203	27	6	1	1193	1	1202	0	2001
CPIJ015848-RA	CPIJ009958-RA	96.84	1203	27	6	1	1202	1	1193	0	2001
CPIJ006486-RA	CPIJ017610-RA	97.92	1201	25	0	1	1201	1	1201	0	2080
CPIJ017610-RA	CPIJ006486-RA	97.92	1201	25	0	1	1201	1	1201	0	2080
CPIJ003845-RA	CPIJ009195-RA	98.92	1200	13	0	1	1200	1	1200	0	2145
CPIJ009195-RA	CPIJ003845-RA	98.92	1200	13	0	1	1200	1	1200	0	2145
CPIJ007593-RA	CPIJ017894-RA	99.25	1196	8	1	36	1230	1254	2449	0	2158
CPIJ017894-RA	CPIJ007593-RA	99.25	1196	8	1	1254	2449	36	1230	0	2158
CPIJ005145-RA	CPIJ019646-RA	97.83	1196	9	10	283	1465	181	1372	0	2049
CPIJ019646-RA	CPIJ005145-RA	97.83	1196	9	10	181	1372	283	1465	0	2049
CPIJ007812-RA	CPIJ017912-RA	95.74	1196	39	6	27	1212	1	1194	0	1916
CPIJ017912-RA	CPIJ007812-RA	95.74	1196	39	6	1	1194	27	1212	0	1916
CPIJ006389-RA	CPIJ018548-RA	97.99	1193	24	0	116	1308	197	1389	0	2071
CPIJ018548-RA	CPIJ006389-RA	97.99	1193	24	0	197	1389	116	1308	0	2071
CPIJ014704-RA	CPIJ019416-RA	98.66	1191	13	3	681	1870	387	1575	0	2108
CPIJ019416-RA	CPIJ014704-RA	98.66	1191	13	3	387	1575	681	1870	0	2108
CPIJ006477-RA	CPIJ016779-RA	96.14	1191	22	11	97	1287	1	1167	0	1923
CPIJ016779-RA	CPIJ006477-RA	96.14	1191	22	11	1	1167	97	1287	0	1923
CPIJ011223-RA	CPIJ015205-RA	95.79	1188	45	5	1	1185	1	1186	0	1912
CPIJ015205-RA	CPIJ011223-RA	95.79	1188	45	5	1	1186	1	1185	0	1912
CPIJ018460-RA	CPIJ019562-RA	99.58	1187	5	0	338	1524	20	1206	0	2165
CPIJ019562-RA	CPIJ018460-RA	99.58	1187	5	0	20	1206	338	1524	0	2165
CPIJ005693-RA	CPIJ008750-RA	99.07	1187	11	0	1	1187	100	1286	0	2132
CPIJ008750-RA	CPIJ005693-RA	99.07	1187	11	0	100	1286	1	1187	0	2132
CPIJ013945-RA	CPIJ013953-RA	99.58	1185	5	0	1	1185	1	1185	0	2161
CPIJ013953-RA	CPIJ013945-RA	99.58	1185	5	0	1	1185	1	1185	0	2161
CPIJ007590-RA	CPIJ019642-RA	98.48	1184	18	0	577	1760	1	1184	0	2087
CPIJ019642-RA	CPIJ007590-RA	98.48	1184	18	0	1	1184	577	1760	0	2087
CPIJ010614-RA	CPIJ020150-RA	99.41	1179	7	0	1	1179	1	1179	0	2139
CPIJ020150-RA	CPIJ010614-RA	99.41	1179	7	0	1	1179	1	1179	0	2139
CPIJ800061-RA	CPIJ800062-RA	98.9	1179	13	0	1	1179	1	1179	0	2106
CPIJ800062-RA	CPIJ800061-RA	98.9	1179	13	0	1	1179	1	1179	0	2106
CPIJ011675-RA	CPIJ013553-RA	100	1173	0	0	391	1563	283	1455	0	2167
CPIJ013553-RA	CPIJ011675-RA	100	1173	0	0	283	1455	391	1563	0	2167
CPIJ011626-RA	CPIJ013685-RA	99.49	1173	6	0	1	1173	1	1173	0	2134
CPIJ013685-RA	CPIJ011626-RA	99.49	1173	6	0	1	1173	1	1173	0	2134
CPIJ012247-RA	CPIJ016824-RA	98.04	1172	23	0	341	1512	437	1608	0	2037
CPIJ016824-RA	CPIJ012247-RA	98.04	1172	23	0	437	1608	341	1512	0	2037
CPIJ013252-RA	CPIJ017053-RA	99.83	1170	2	0	1	1170	1	1170	0	2150
CPIJ017053-RA	CPIJ013252-RA	99.83	1170	2	0	1	1170	1	1170	0	2150
CPIJ011394-RA	CPIJ011395-RA	99.4	1169	7	0	1	1169	1	1169	0	2121
CPIJ011395-RA	CPIJ011394-RA	99.4	1169	7	0	1	1169	1	1169	0	2121
CPIJ006412-RA	CPIJ006414-RA	99.4	1168	7	0	1	1168	1	1168	0	2119
CPIJ006414-RA	CPIJ006412-RA	99.4	1168	7	0	1	1168	1	1168	0	2119
CPIJ007411-RA	CPIJ018412-RA	98.89	1167	13	0	1	1167	1	1167	0	2084
CPIJ018412-RA	CPIJ007411-RA	98.89	1167	13	0	1	1167	1	1167	0	2084
CPIJ016284-RA	CPIJ800266-RA	95.88	1165	48	0	354	1518	372	1536	0	1886
CPIJ800266-RA	CPIJ016284-RA	95.88	1165	48	0	372	1536	354	1518	0	1886
CPIJ009916-RA	CPIJ012113-RA	99.31	1164	8	0	1	1164	1	1164	0	2106
CPIJ012113-RA	CPIJ009916-RA	99.31	1164	8	0	1	1164	1	1164	0	2106
CPIJ002550-RA	CPIJ002553-RA	100	1161	0	0	1	1161	1	1161	0	2145
CPIJ002553-RA	CPIJ002550-RA	100	1161	0	0	1	1161	1	1161	0	2145
CPIJ013537-RA	CPIJ018745-RA	96.98	1159	35	0	960	2118	864	2022	0	1947
CPIJ018745-RA	CPIJ013537-RA	96.98	1159	35	0	864	2022	960	2118	0	1947
CPIJ007166-RA	CPIJ014947-RA	96.55	1158	40	0	1	1158	1	1158	0	1917
CPIJ014947-RA	CPIJ007166-RA	96.55	1158	40	0	1	1158	1	1158	0	1917
CPIJ002953-RA	CPIJ020011-RA	97.23	1156	31	1	949	2104	1	1155	0	1956
CPIJ020011-RA	CPIJ002953-RA	97.23	1156	31	1	1	1155	949	2104	0	1956
CPIJ015385-RA	CPIJ016050-RA	96.97	1155	29	3	1	1155	1	1149	0	1934
CPIJ016050-RA	CPIJ015385-RA	96.97	1155	29	3	1	1149	1	1155	0	1934
CPIJ010220-RA	CPIJ019925-RA	98.61	1150	16	0	1	1150	1	1150	0	2036
CPIJ019925-RA	CPIJ010220-RA	98.61	1150	16	0	1	1150	1	1150	0	2036
CPIJ001594-RA	CPIJ014808-RA	99.13	1148	8	2	1	1147	1	1147	0	2063
CPIJ014808-RA	CPIJ001594-RA	99.13	1148	8	2	1	1147	1	1147	0	2063
CPIJ014934-RA	CPIJ019349-RA	97.82	1147	10	6	24	1170	45	1176	0	1965
CPIJ019349-RA	CPIJ014934-RA	97.82	1147	10	6	45	1176	24	1170	0	1965
CPIJ015638-RA	CPIJ019445-RA	98.95	1146	12	0	1	1146	1	1146	0	2050
CPIJ019445-RA	CPIJ015638-RA	98.95	1146	12	0	1	1146	1	1146	0	2050
CPIJ006877-RA	CPIJ017930-RA	97.9	1145	24	0	1056	2200	18	1162	0	1982
CPIJ017930-RA	CPIJ006877-RA	97.9	1145	24	0	18	1162	1056	2200	0	1982
CPIJ005375-RA	CPIJ009314-RA	99.82	1141	2	0	444	1584	3561	4701	0	2097
CPIJ009314-RA	CPIJ005375-RA	99.82	1141	2	0	3561	4701	444	1584	0	2097
CPIJ020232-RA	CPIJ802175-RA	97.98	1140	23	0	1	1140	1	1140	0	1978
CPIJ802175-RA	CPIJ020232-RA	97.98	1140	23	0	1	1140	1	1140	0	1978
CPIJ800055-RA	CPIJ800056-RA	99.47	1137	6	0	34	1170	1	1137	0	2067
CPIJ800056-RA	CPIJ800055-RA	99.47	1137	6	0	1	1137	34	1170	0	2067
CPIJ007580-RA	CPIJ017589-RA	96.3	1136	35	6	421	1550	1	1135	0	1858
CPIJ017589-RA	CPIJ007580-RA	96.3	1136	35	6	1	1135	421	1550	0	1858
CPIJ008325-RA	CPIJ019710-RA	96.11	1132	38	2	21	1149	18	1146	0	1842
CPIJ019710-RA	CPIJ008325-RA	96.11	1132	38	2	18	1146	21	1149	0	1842
CPIJ012570-RA	CPIJ012573-RA	95.58	1132	48	2	1	1131	1	1131	0	1812
CPIJ012573-RA	CPIJ012570-RA	95.58	1132	48	2	1	1131	1	1131	0	1812
CPIJ001156-RA	CPIJ001157-RA	99.91	1128	1	0	1	1128	1	1128	0	2078
CPIJ001157-RA	CPIJ001156-RA	99.91	1128	1	0	1	1128	1	1128	0	2078
CPIJ000366-RA	CPIJ019871-RA	97.87	1125	21	3	34	1156	19	1142	0	1941
CPIJ019871-RA	CPIJ000366-RA	97.87	1125	21	3	19	1142	34	1156	0	1941
CPIJ800063-RA	CPIJ800064-RA	99.55	1123	5	0	168	1290	48	1170	0	2047
CPIJ800064-RA	CPIJ800063-RA	99.55	1123	5	0	48	1170	168	1290	0	2047
CPIJ011574-RA	CPIJ011576-RA	99.73	1122	3	0	1	1122	1	1122	0	2056
CPIJ011576-RA	CPIJ011574-RA	99.73	1122	3	0	1	1122	1	1122	0	2056
CPIJ801576-RA	CPIJ801578-RA	99.2	1122	9	0	592	1713	1	1122	0	2023
CPIJ801578-RA	CPIJ801576-RA	99.2	1122	9	0	1	1122	592	1713	0	2023
CPIJ015224-RA	CPIJ019243-RA	96.97	1122	34	0	213	1334	132	1253	0	1884
CPIJ019243-RA	CPIJ015224-RA	96.97	1122	34	0	132	1253	213	1334	0	1884
CPIJ018818-RA	CPIJ019775-RA	99.2	1119	9	0	48	1166	18	1136	0	2017
CPIJ019775-RA	CPIJ018818-RA	99.2	1119	9	0	18	1136	48	1166	0	2017
CPIJ007441-RA	CPIJ019541-RA	98.84	1119	13	0	10	1128	4	1122	0	1995
CPIJ019541-RA	CPIJ007441-RA	98.84	1119	13	0	4	1122	10	1128	0	1995
CPIJ010291-RA	CPIJ019861-RA	99.19	1118	7	2	197	1314	47	1162	0	2013
CPIJ019861-RA	CPIJ010291-RA	99.19	1118	7	2	47	1162	197	1314	0	2013
CPIJ004064-RA	CPIJ019146-RA	97.58	1117	21	6	106	1219	313	1426	0	1908
CPIJ019146-RA	CPIJ004064-RA	97.58	1117	21	6	313	1426	106	1219	0	1908
CPIJ012617-RA	CPIJ015647-RA	98.83	1115	13	0	1	1115	310	1424	0	1988
CPIJ015647-RA	CPIJ012617-RA	98.83	1115	13	0	310	1424	1	1115	0	1988
CPIJ013247-RA	CPIJ014211-RA	99.28	1111	7	1	1	1110	1	1111	0	2006
CPIJ014211-RA	CPIJ013247-RA	99.28	1111	7	1	1	1111	1	1110	0	2006
CPIJ015860-RA	CPIJ016534-RA	98.56	1111	13	3	1	1110	302	1410	0	1960
CPIJ016534-RA	CPIJ015860-RA	98.56	1111	13	3	302	1410	1	1110	0	1960
CPIJ006447-RA	CPIJ014623-RA	97.03	1111	33	0	11	1121	224	1334	0	1869
CPIJ014623-RA	CPIJ006447-RA	97.03	1111	33	0	224	1334	11	1121	0	1869
CPIJ010275-RA	CPIJ015832-RA	99.28	1110	8	0	1	1110	1	1110	0	2006
CPIJ015832-RA	CPIJ010275-RA	99.28	1110	8	0	1	1110	1	1110	0	2006
CPIJ001441-RA	CPIJ001443-RA	98.74	1110	14	0	1	1110	1	1110	0	1973
CPIJ001443-RA	CPIJ001441-RA	98.74	1110	14	0	1	1110	1	1110	0	1973
CPIJ014495-RA	CPIJ020121-RA	96.58	1110	38	0	445	1554	1	1110	0	1840
CPIJ020121-RA	CPIJ014495-RA	96.58	1110	38	0	1	1110	445	1554	0	1840
CPIJ003229-RA	CPIJ003230-RA	100	1108	0	0	1	1108	1	1108	0	2047
CPIJ003230-RA	CPIJ003229-RA	100	1108	0	0	1	1108	1	1108	0	2047
CPIJ005061-RA	CPIJ005062-RA	99.19	1108	9	0	6	1113	6	1113	0	1997
CPIJ005062-RA	CPIJ005061-RA	99.19	1108	9	0	6	1113	6	1113	0	1997
CPIJ015096-RA	CPIJ017955-RA	99.28	1104	8	0	1	1104	1	1104	0	1995
CPIJ017955-RA	CPIJ015096-RA	99.28	1104	8	0	1	1104	1	1104	0	1995
CPIJ006413-RA	CPIJ006415-RA	99.82	1101	2	0	1	1101	1	1101	0	2023
CPIJ006415-RA	CPIJ006413-RA	99.82	1101	2	0	1	1101	1	1101	0	2023
CPIJ008553-RA	CPIJ018302-RA	98.64	1101	12	3	1	1098	1	1101	0	1947
CPIJ018302-RA	CPIJ008553-RA	98.64	1101	12	3	1	1101	1	1098	0	1947
CPIJ004502-RA	CPIJ016667-RA	97.82	1099	24	0	1	1099	1	1099	0	1897
CPIJ016667-RA	CPIJ004502-RA	97.82	1099	24	0	1	1099	1	1099	0	1897
CPIJ010066-RA	CPIJ014994-RA	99.73	1095	3	0	1	1095	1	1095	0	2006
CPIJ014994-RA	CPIJ010066-RA	99.73	1095	3	0	1	1095	1	1095	0	2006
CPIJ010296-RA	CPIJ017738-RA	97.17	1095	31	0	1	1095	1	1095	0	1851
CPIJ017738-RA	CPIJ010296-RA	97.17	1095	31	0	1	1095	1	1095	0	1851
CPIJ010463-RA	CPIJ018467-RA	98.17	1093	17	3	143	1234	126	1216	0	1905
CPIJ018467-RA	CPIJ010463-RA	98.17	1093	17	3	126	1216	143	1234	0	1905
CPIJ006753-RA	CPIJ013155-RA	99.54	1090	4	1	1956	3045	664	1752	0	1984
CPIJ013155-RA	CPIJ006753-RA	99.54	1090	4	1	664	1752	1956	3045	0	1984
CPIJ011847-RA	CPIJ016804-RA	96.61	1090	15	17	274	1352	502	1580	0	1788
CPIJ016804-RA	CPIJ011847-RA	96.61	1090	15	17	502	1580	274	1352	0	1788
CPIJ001960-RA	CPIJ020015-RA	99.54	1088	2	3	853	1939	1	1086	0	1978
CPIJ020015-RA	CPIJ001960-RA	99.54	1088	2	3	1	1086	853	1939	0	1978
CPIJ011986-RA	CPIJ012120-RA	98.99	1088	11	0	1	1088	1	1088	0	1949
CPIJ012120-RA	CPIJ011986-RA	98.99	1088	11	0	1	1088	1	1088	0	1949
CPIJ010295-RA	CPIJ020127-RA	95.68	1088	43	4	1	1086	1	1086	0	1746
CPIJ020127-RA	CPIJ010295-RA	95.68	1088	43	4	1	1086	1	1086	0	1746
CPIJ002586-RA	CPIJ020305-RA	97.6	1084	13	8	1667	2739	1517	2598	0	1845
CPIJ004000-RA	CPIJ016010-RA	99.72	1083	3	0	10	1092	4	1086	0	1984
CPIJ016010-RA	CPIJ004000-RA	99.72	1083	3	0	4	1086	10	1092	0	1984
CPIJ015410-RA	CPIJ020191-RA	96.3	1082	35	3	7	1087	591	1668	0	1772
CPIJ020191-RA	CPIJ015410-RA	96.3	1082	35	3	591	1668	7	1087	0	1772
CPIJ019589-RA	CPIJ020203-RA	99.17	1079	6	3	1	1077	1	1078	0	1940
CPIJ020203-RA	CPIJ019589-RA	99.17	1079	6	3	1	1078	1	1077	0	1940
CPIJ004626-RA	CPIJ013251-RA	96.11	1079	28	7	220	1288	163	1237	0	1748
CPIJ013251-RA	CPIJ004626-RA	96.11	1079	28	7	163	1237	220	1288	0	1748
CPIJ000486-RA	CPIJ015951-RA	99.72	1078	3	0	963	2040	1179	2256	0	1975
CPIJ015951-RA	CPIJ000486-RA	99.72	1078	3	0	1179	2256	963	2040	0	1975
CPIJ016707-RA	CPIJ017072-RA	98.79	1078	11	2	1	1077	1	1077	0	1917
CPIJ017072-RA	CPIJ016707-RA	98.79	1078	11	2	1	1077	1	1077	0	1917
CPIJ009234-RA	CPIJ009235-RA	98.7	1077	14	0	1	1077	1	1077	0	1912
CPIJ009235-RA	CPIJ009234-RA	98.7	1077	14	0	1	1077	1	1077	0	1912
CPIJ013704-RA	CPIJ019386-RA	98.6	1075	15	0	411	1485	411	1485	0	1903
CPIJ019386-RA	CPIJ013704-RA	98.6	1075	15	0	411	1485	411	1485	0	1903
CPIJ000930-RA	CPIJ013542-RA	99.72	1071	3	0	1	1071	1	1071	0	1962
CPIJ013542-RA	CPIJ000930-RA	99.72	1071	3	0	1	1071	1	1071	0	1962
CPIJ016988-RA	CPIJ017114-RA	98.23	1071	7	6	286	1344	328	1398	0	1862
CPIJ017114-RA	CPIJ016988-RA	98.23	1071	7	6	328	1398	286	1344	0	1862
CPIJ005210-RA	CPIJ019689-RA	96.73	1070	31	4	1	1068	127	1194	0	1779
CPIJ019689-RA	CPIJ005210-RA	96.73	1070	31	4	127	1194	1	1068	0	1779
CPIJ006221-RA	CPIJ019996-RA	95.04	1069	47	2	1	1063	1	1069	0	1676
CPIJ019996-RA	CPIJ006221-RA	95.04	1069	47	2	1	1069	1	1063	0	1676
CPIJ012146-RA	CPIJ019563-RA	99.81	1068	2	0	1	1068	1	1068	0	1962
CPIJ019563-RA	CPIJ012146-RA	99.81	1068	2	0	1	1068	1	1068	0	1962
CPIJ011095-RA	CPIJ011096-RA	99.34	1059	7	0	994	2052	1	1059	0	1917
CPIJ011096-RA	CPIJ011095-RA	99.34	1059	7	0	1	1059	994	2052	0	1917
CPIJ005162-RA	CPIJ019289-RA	98.01	1057	7	6	1	1056	1	1044	0	1823
CPIJ019289-RA	CPIJ005162-RA	98.01	1057	7	6	1	1044	1	1056	0	1823
CPIJ005217-RA	CPIJ013556-RA	95.46	1057	48	0	1	1057	115	1171	0	1687
CPIJ013556-RA	CPIJ005217-RA	95.46	1057	48	0	115	1171	1	1057	0	1687
CPIJ010187-RA	CPIJ020291-RA	100	1056	0	0	730	1785	1	1056	0	1951
CPIJ020291-RA	CPIJ010187-RA	100	1056	0	0	1	1056	730	1785	0	1951
CPIJ002021-RA	CPIJ002022-RA	99.05	1054	9	1	1	1053	388	1441	0	1890
CPIJ002022-RA	CPIJ002021-RA	99.05	1054	9	1	388	1441	1	1053	0	1890
CPIJ016208-RA	CPIJ014611-RA	96.2	1054	40	0	1419	2472	1773	2826	0	1725
CPIJ012687-RA	CPIJ017071-RA	98.39	1053	17	0	1	1053	1	1053	0	1851
CPIJ017071-RA	CPIJ012687-RA	98.39	1053	17	0	1	1053	1	1053	0	1851
CPIJ013683-RA	CPIJ020196-RA	99.43	1050	6	0	1	1050	1	1050	0	1906
CPIJ020196-RA	CPIJ013683-RA	99.43	1050	6	0	1	1050	1	1050	0	1906
CPIJ015380-RA	CPIJ016046-RA	99.24	1050	8	0	1	1050	1	1050	0	1895
CPIJ016046-RA	CPIJ015380-RA	99.24	1050	8	0	1	1050	1	1050	0	1895
CPIJ017107-RA	CPIJ017902-RA	99.05	1049	10	0	1	1049	1	1049	0	1882
CPIJ017902-RA	CPIJ017107-RA	99.05	1049	10	0	1	1049	1	1049	0	1882
CPIJ003597-RA	CPIJ015371-RA	99.33	1048	7	0	138	1185	99	1146	0	1897
CPIJ015371-RA	CPIJ003597-RA	99.33	1048	7	0	99	1146	138	1185	0	1897
CPIJ004558-RA	CPIJ018544-RA	99.9	1047	1	0	1	1047	1	1047	0	1929
CPIJ018544-RA	CPIJ004558-RA	99.9	1047	1	0	1	1047	1	1047	0	1929
CPIJ015605-RA	CPIJ016269-RA	99.52	1047	5	0	1	1047	1	1047	0	1906
CPIJ016269-RA	CPIJ015605-RA	99.52	1047	5	0	1	1047	1	1047	0	1906
CPIJ009826-RA	CPIJ010165-RA	96.85	1046	29	2	106	1150	391	1433	0	1746
CPIJ010165-RA	CPIJ009826-RA	96.85	1046	29	2	391	1433	106	1150	0	1746
CPIJ008137-RA	CPIJ020102-RA	99.52	1044	5	0	1	1044	1	1044	0	1901
CPIJ020102-RA	CPIJ008137-RA	99.52	1044	5	0	1	1044	1	1044	0	1901
CPIJ006437-RA	CPIJ020238-RA	99.43	1044	6	0	1	1044	1	1044	0	1895
CPIJ020238-RA	CPIJ006437-RA	99.43	1044	6	0	1	1044	1	1044	0	1895
CPIJ006454-RA	CPIJ014620-RA	96.26	1043	19	11	1	1042	1	1024	0	1692
CPIJ014620-RA	CPIJ006454-RA	96.26	1043	19	11	1	1024	1	1042	0	1692
CPIJ010996-RA	CPIJ017855-RA	96.16	1041	40	0	541	1581	637	1677	0	1701
CPIJ017855-RA	CPIJ010996-RA	96.16	1041	40	0	637	1677	541	1581	0	1701
CPIJ007334-RA	CPIJ017522-RA	99.81	1038	2	0	1	1038	1	1038	0	1906
CPIJ017522-RA	CPIJ007334-RA	99.81	1038	2	0	1	1038	1	1038	0	1906
CPIJ013159-RA	CPIJ017929-RA	97.49	1037	25	1	2406	3441	17	1053	0	1770
CPIJ008071-RA	CPIJ012268-RA	100	1035	0	0	1	1035	1	1035	0	1912
CPIJ012268-RA	CPIJ008071-RA	100	1035	0	0	1	1035	1	1035	0	1912
CPIJ006214-RA	CPIJ019874-RA	97.2	1035	26	3	1	1033	1	1034	0	1748
CPIJ019874-RA	CPIJ006214-RA	97.2	1035	26	3	1	1034	1	1033	0	1748
CPIJ001142-RA	CPIJ014343-RA	97.78	1034	19	2	1	1032	1	1032	0	1779
CPIJ014343-RA	CPIJ001142-RA	97.78	1034	19	2	1	1032	1	1032	0	1779
CPIJ012836-RA	CPIJ020113-RA	97.67	1032	18	6	124	1153	4	1031	0	1768
CPIJ020113-RA	CPIJ012836-RA	97.67	1032	18	6	4	1031	124	1153	0	1768
CPIJ019864-RA	CPIJ801927-RA	99.42	1029	6	0	277	1305	172	1200	0	1868
CPIJ801927-RA	CPIJ019864-RA	99.42	1029	6	0	172	1200	277	1305	0	1868
CPIJ005537-RA	CPIJ020300-RA	99.32	1029	7	0	1	1029	1	1029	0	1862
CPIJ020300-RA	CPIJ005537-RA	99.32	1029	7	0	1	1029	1	1029	0	1862
CPIJ801542-RA	CPIJ801545-RA	97.96	1029	3	7	1	1011	1	1029	0	1768
CPIJ801545-RA	CPIJ801542-RA	97.96	1029	3	7	1	1029	1	1011	0	1768
CPIJ013158-RA	CPIJ019801-RA	97.86	1029	20	2	1	1028	1	1028	0	1777
CPIJ019801-RA	CPIJ013158-RA	97.86	1029	20	2	1	1028	1	1028	0	1777
CPIJ008060-RA	CPIJ801958-RA	99.32	1027	7	0	276	1302	1057	2083	0	1858
CPIJ801958-RA	CPIJ008060-RA	99.32	1027	7	0	1057	2083	276	1302	0	1858
CPIJ008857-RA	CPIJ008858-RA	99.71	1026	3	0	1	1026	1	1026	0	1879
CPIJ008858-RA	CPIJ008857-RA	99.71	1026	3	0	1	1026	1	1026	0	1879
CPIJ009917-RA	CPIJ012114-RA	99.42	1026	6	0	91	1116	949	1974	0	1862
CPIJ012114-RA	CPIJ009917-RA	99.42	1026	6	0	949	1974	91	1116	0	1862
CPIJ013473-RA	CPIJ018172-RA	99.03	1026	10	0	1	1026	1	1026	0	1840
CPIJ018172-RA	CPIJ013473-RA	99.03	1026	10	0	1	1026	1	1026	0	1840
CPIJ005232-RA	CPIJ013574-RA	96	1024	39	2	1	1023	1	1023	0	1663
CPIJ013574-RA	CPIJ005232-RA	96	1024	39	2	1	1023	1	1023	0	1663
CPIJ007403-RA	CPIJ016403-RA	98.92	1023	11	0	1	1023	1	1023	0	1829
CPIJ016403-RA	CPIJ007403-RA	98.92	1023	11	0	1	1023	1	1023	0	1829
CPIJ008233-RA	CPIJ008234-RA	98.92	1020	8	3	84	1101	1122	2140	0	1820
CPIJ008234-RA	CPIJ008233-RA	98.92	1020	8	3	1122	2140	84	1101	0	1820
CPIJ003546-RA	CPIJ011405-RA	99.61	1016	4	0	1	1016	1	1016	0	1855
CPIJ011405-RA	CPIJ003546-RA	99.61	1016	4	0	1	1016	1	1016	0	1855
CPIJ012363-RA	CPIJ019127-RA	99.31	1016	6	1	1	1015	1	1016	0	1836
CPIJ019127-RA	CPIJ012363-RA	99.31	1016	6	1	1	1016	1	1015	0	1836
CPIJ006107-RA	CPIJ006108-RA	99.7	1015	3	0	17	1031	374	1388	0	1858
CPIJ006108-RA	CPIJ006107-RA	99.7	1015	3	0	374	1388	17	1031	0	1858
CPIJ006491-RA	CPIJ017614-RA	96.25	1014	23	6	1	999	1	1014	0	1648
CPIJ017614-RA	CPIJ006491-RA	96.25	1014	23	6	1	1014	1	999	0	1648
CPIJ007402-RA	CPIJ016404-RA	99.6	1012	4	0	1	1012	1	1012	0	1847
CPIJ016404-RA	CPIJ007402-RA	99.6	1012	4	0	1	1012	1	1012	0	1847
CPIJ008059-RA	CPIJ019850-RA	97.43	1012	21	3	1	1011	1	1008	0	1720
CPIJ019850-RA	CPIJ008059-RA	97.43	1012	21	3	1	1008	1	1011	0	1720
CPIJ005247-RA	CPIJ019298-RA	95.75	1012	41	2	1	1011	1	1011	0	1629
CPIJ019298-RA	CPIJ005247-RA	95.75	1012	41	2	1	1011	1	1011	0	1629
CPIJ019169-RA	CPIJ006837-RA	99.41	1011	6	0	205	1215	109	1119	0	1834
CPIJ005248-RA	CPIJ019299-RA	96.33	1009	37	0	1	1009	1	1009	0	1659
CPIJ019299-RA	CPIJ005248-RA	96.33	1009	37	0	1	1009	1	1009	0	1659
CPIJ015953-RA	CPIJ800296-RA	99.7	1008	3	0	188	1195	158	1165	0	1845
CPIJ800296-RA	CPIJ015953-RA	99.7	1008	3	0	158	1165	188	1195	0	1845
CPIJ005160-RA	CPIJ019291-RA	98.51	1007	15	0	1	1007	1	1007	0	1777
CPIJ019291-RA	CPIJ005160-RA	98.51	1007	15	0	1	1007	1	1007	0	1777
CPIJ003170-RA	CPIJ003171-RA	99.5	1006	5	0	1	1006	1	1006	0	1831
CPIJ003171-RA	CPIJ003170-RA	99.5	1006	5	0	1	1006	1	1006	0	1831
CPIJ007825-RA	CPIJ016337-RA	98.7	1003	13	0	1	1003	1	1003	0	1781
CPIJ016337-RA	CPIJ007825-RA	98.7	1003	13	0	1	1003	1	1003	0	1781
CPIJ005031-RA	CPIJ018767-RA	98.2	1002	16	2	1	1001	1	1001	0	1749
CPIJ018767-RA	CPIJ005031-RA	98.2	1002	16	2	1	1001	1	1001	0	1749
CPIJ004238-RA	CPIJ019873-RA	97.31	1002	27	0	1	1002	1	1002	0	1701
CPIJ019873-RA	CPIJ004238-RA	97.31	1002	27	0	1	1002	1	1002	0	1701
CPIJ011782-RA	CPIJ011886-RA	98.2	1000	18	0	1	1000	1	1000	0	1748
CPIJ011886-RA	CPIJ011782-RA	98.2	1000	18	0	1	1000	1	1000	0	1748
CPIJ013946-RA	CPIJ013952-RA	97.7	999	8	5	1	984	73	1071	0	1703
CPIJ013952-RA	CPIJ013946-RA	97.7	999	8	5	73	1071	1	984	0	1703
CPIJ010226-RA	CPIJ800148-RA	100	998	0	0	32	1029	548	1545	0	1844
CPIJ800148-RA	CPIJ010226-RA	100	998	0	0	548	1545	32	1029	0	1844
CPIJ802064-RA	CPIJ802065-RA	99.7	996	3	0	8	1003	935	1930	0	1823
CPIJ802065-RA	CPIJ802064-RA	99.7	996	3	0	935	1930	8	1003	0	1823
CPIJ014454-RA	CPIJ016131-RA	98.69	996	13	0	1	996	1	996	0	1768
CPIJ016131-RA	CPIJ014454-RA	98.69	996	13	0	1	996	1	996	0	1768
CPIJ005623-RA	CPIJ015950-RA	99.8	994	2	0	1	994	1	994	0	1825
CPIJ015950-RA	CPIJ005623-RA	99.8	994	2	0	1	994	1	994	0	1825
CPIJ017123-RA	CPIJ019398-RA	99.8	994	0	1	303	1296	1	992	0	1823
CPIJ019398-RA	CPIJ017123-RA	99.8	994	0	1	1	992	303	1296	0	1823
CPIJ012276-RA	CPIJ017530-RA	98.89	994	11	0	14	1007	134	1127	0	1775
CPIJ017530-RA	CPIJ012276-RA	98.89	994	11	0	134	1127	14	1007	0	1775
CPIJ015384-RA	CPIJ016049-RA	97.38	994	26	0	94	1087	1	994	0	1692
CPIJ016049-RA	CPIJ015384-RA	97.38	994	26	0	1	994	94	1087	0	1692
CPIJ004465-RA	CPIJ017633-RA	98.99	992	9	1	380	1371	516	1506	0	1775
CPIJ017633-RA	CPIJ004465-RA	98.99	992	9	1	516	1506	380	1371	0	1775
CPIJ017563-RA	CPIJ019245-RA	99.7	990	3	0	1	990	1	990	0	1812
CPIJ019245-RA	CPIJ017563-RA	99.7	990	3	0	1	990	1	990	0	1812
CPIJ015481-RA	CPIJ018859-RA	95.56	990	38	4	831	1814	897	1886	0	1580
CPIJ018859-RA	CPIJ015481-RA	95.56	990	38	4	897	1886	831	1814	0	1580
CPIJ013471-RA	CPIJ018174-RA	98.07	983	15	4	1	981	1	981	0	1707
CPIJ018174-RA	CPIJ013471-RA	98.07	983	15	4	1	981	1	981	0	1707
CPIJ005678-RA	CPIJ019139-RA	99.08	978	9	0	1	978	1	978	0	1757
CPIJ019139-RA	CPIJ005678-RA	99.08	978	9	0	1	978	1	978	0	1757
CPIJ013464-RA	CPIJ018183-RA	98.98	978	10	0	1	978	1	978	0	1751
CPIJ018183-RA	CPIJ013464-RA	98.98	978	10	0	1	978	1	978	0	1751
CPIJ013472-RA	CPIJ018173-RA	98.36	976	11	3	1	972	1	975	0	1709
CPIJ018173-RA	CPIJ013472-RA	98.36	976	11	3	1	975	1	972	0	1709
CPIJ007222-RA	CPIJ020306-RA	99.28	975	7	0	1	975	1	975	0	1762
CPIJ020306-RA	CPIJ007222-RA	99.28	975	7	0	1	975	1	975	0	1762
CPIJ010454-RA	CPIJ018830-RA	96.81	973	29	2	1	972	1	972	0	1624
CPIJ018830-RA	CPIJ010454-RA	96.81	973	29	2	1	972	1	972	0	1624
CPIJ001458-RA	CPIJ001459-RA	98.35	971	13	2	4	971	538	1508	0	1701
CPIJ001459-RA	CPIJ001458-RA	98.35	971	13	2	538	1508	4	971	0	1701
CPIJ007600-RA	CPIJ018368-RA	97.21	969	27	0	1	969	1	969	0	1640
CPIJ018368-RA	CPIJ007600-RA	97.21	969	27	0	1	969	1	969	0	1640
CPIJ006085-RA	CPIJ018251-RA	99.69	968	2	1	1	967	1	968	0	1770
CPIJ018251-RA	CPIJ006085-RA	99.69	968	2	1	1	968	1	967	0	1770
CPIJ012589-RA	CPIJ012591-RA	97.52	966	24	0	1	966	1	966	0	1652
CPIJ012591-RA	CPIJ012589-RA	97.52	966	24	0	1	966	1	966	0	1652
CPIJ007438-RA	CPIJ017959-RA	98.24	965	15	2	1	964	1	964	0	1687
CPIJ017959-RA	CPIJ007438-RA	98.24	965	15	2	1	964	1	964	0	1687
CPIJ001422-RA	CPIJ016560-RA	99.38	964	6	0	288	1251	549	1512	0	1748
CPIJ016560-RA	CPIJ001422-RA	99.38	964	6	0	549	1512	288	1251	0	1748
CPIJ002925-RA	CPIJ011812-RA	99.07	964	9	0	1	964	19	982	0	1731
CPIJ011812-RA	CPIJ002925-RA	99.07	964	9	0	19	982	1	964	0	1731
CPIJ012142-RA	CPIJ014776-RA	98.86	963	11	0	1	963	1	963	0	1718
CPIJ014776-RA	CPIJ012142-RA	98.86	963	11	0	1	963	1	963	0	1718
CPIJ018019-RA	CPIJ018435-RA	97.4	963	23	2	866	1827	776	1737	0	1639
CPIJ018435-RA	CPIJ018019-RA	97.4	963	23	2	776	1737	866	1827	0	1639
CPIJ017578-RA	CPIJ017982-RA	99.69	960	3	0	1	960	1	960	0	1757
CPIJ017982-RA	CPIJ017578-RA	99.69	960	3	0	1	960	1	960	0	1757
CPIJ004468-RA	CPIJ017631-RA	99.27	959	7	0	1	959	1	959	0	1733
CPIJ017631-RA	CPIJ004468-RA	99.27	959	7	0	1	959	1	959	0	1733
CPIJ012248-RA	CPIJ016823-RA	95.93	958	31	5	1	951	1	957	0	1546
CPIJ016823-RA	CPIJ012248-RA	95.93	958	31	5	1	957	1	951	0	1546
CPIJ007686-RA	CPIJ020287-RA	99.37	956	3	1	1	953	1	956	0	1729
CPIJ020287-RA	CPIJ007686-RA	99.37	956	3	1	1	956	1	953	0	1729
CPIJ006867-RA	CPIJ019883-RA	97.07	956	28	0	1	956	1	956	0	1611
CPIJ019883-RA	CPIJ006867-RA	97.07	956	28	0	1	956	1	956	0	1611
CPIJ013469-RA	CPIJ018177-RA	99.37	954	6	0	1	954	1	954	0	1729
CPIJ018177-RA	CPIJ013469-RA	99.37	954	6	0	1	954	1	954	0	1729
CPIJ001268-RA	CPIJ011602-RA	99.69	953	3	0	149	1101	8	960	0	1744
CPIJ011602-RA	CPIJ001268-RA	99.69	953	3	0	8	960	149	1101	0	1744
CPIJ013462-RA	CPIJ018186-RA	97.27	953	22	4	1	951	1	951	0	1613
CPIJ018186-RA	CPIJ013462-RA	97.27	953	22	4	1	951	1	951	0	1613
CPIJ016189-RA	CPIJ019652-RA	99.37	952	6	0	375	1326	420	1371	0	1725
CPIJ019652-RA	CPIJ016189-RA	99.37	952	6	0	420	1371	375	1326	0	1725
CPIJ014073-RA	CPIJ016522-RA	98.53	952	14	0	171	1122	96	1047	0	1681
CPIJ016522-RA	CPIJ014073-RA	98.53	952	14	0	96	1047	171	1122	0	1681
CPIJ000553-RA	CPIJ018601-RA	98.42	952	10	4	847	1797	1	948	0	1670
CPIJ018601-RA	CPIJ000553-RA	98.42	952	10	4	1	948	847	1797	0	1670
CPIJ011203-RA	CPIJ012850-RA	99.79	951	2	0	67	1017	25	975	0	1746
CPIJ012850-RA	CPIJ011203-RA	99.79	951	2	0	25	975	67	1017	0	1746
CPIJ002032-RA	CPIJ002033-RA	99.47	951	4	1	1	951	1	950	0	1727
CPIJ002033-RA	CPIJ002032-RA	99.47	951	4	1	1	950	1	951	0	1727
CPIJ009587-RA	CPIJ017021-RA	98.11	950	12	2	308	1257	371	1314	0	1650
CPIJ017021-RA	CPIJ009587-RA	98.11	950	12	2	371	1314	308	1257	0	1650
CPIJ013245-RA	CPIJ014212-RA	98.2	947	9	4	364	1309	178	1117	0	1648
CPIJ014212-RA	CPIJ013245-RA	98.2	947	9	4	178	1117	364	1309	0	1648
CPIJ010766-RA	CPIJ019437-RA	98.63	946	12	1	111	1055	399	1344	0	1674
CPIJ019437-RA	CPIJ010766-RA	98.63	946	12	1	399	1344	111	1055	0	1674
CPIJ001249-RA	CPIJ001251-RA	98.94	945	10	0	1176	2120	963	1907	0	1690
CPIJ001251-RA	CPIJ001249-RA	98.94	945	10	0	963	1907	1176	2120	0	1690
CPIJ005891-RA	CPIJ007183-RA	95.45	945	36	5	1	940	1	943	0	1500
CPIJ007183-RA	CPIJ005891-RA	95.45	945	36	5	1	943	1	940	0	1500
CPIJ017124-RA	CPIJ019397-RA	99.15	944	6	2	329	1271	77	1019	0	1698
CPIJ019397-RA	CPIJ017124-RA	99.15	944	6	2	77	1019	329	1271	0	1698
CPIJ012745-RA	CPIJ012746-RA	99.89	941	1	0	1	941	1	941	0	1733
CPIJ012746-RA	CPIJ012745-RA	99.89	941	1	0	1	941	1	941	0	1733
CPIJ016906-RA	CPIJ019628-RA	95.74	939	31	6	1	936	1	933	0	1504
CPIJ019628-RA	CPIJ016906-RA	95.74	939	31	6	1	933	1	936	0	1504
CPIJ018127-RA	CPIJ019805-RA	98.08	938	18	0	1	938	283	1220	0	1633
CPIJ019805-RA	CPIJ018127-RA	98.08	938	18	0	283	1220	1	938	0	1633
CPIJ017801-RA	CPIJ018539-RA	95.94	937	35	3	503	1437	641	1576	0	1517
CPIJ018539-RA	CPIJ017801-RA	95.94	937	35	3	641	1576	503	1437	0	1517
CPIJ009918-RA	CPIJ012115-RA	99.47	936	5	0	1	936	1	936	0	1701
CPIJ012115-RA	CPIJ009918-RA	99.47	936	5	0	1	936	1	936	0	1701
CPIJ013130-RA	CPIJ019257-RA	98.4	936	15	0	1	936	1	936	0	1646
CPIJ019257-RA	CPIJ013130-RA	98.4	936	15	0	1	936	1	936	0	1646
CPIJ001144-RA	CPIJ014342-RA	96.47	936	29	3	650	1585	236	1167	0	1543
CPIJ014342-RA	CPIJ001144-RA	96.47	936	29	3	236	1167	650	1585	0	1543
CPIJ015636-RA	CPIJ019447-RA	99.25	934	7	0	1074	2007	1185	2118	0	1687
CPIJ019447-RA	CPIJ015636-RA	99.25	934	7	0	1185	2118	1074	2007	0	1687
CPIJ010462-RA	CPIJ016791-RA	98.93	933	8	2	1	932	526	1457	0	1666
CPIJ016791-RA	CPIJ010462-RA	98.93	933	8	2	526	1457	1	932	0	1666
CPIJ006475-RA	CPIJ016780-RA	97.31	930	25	0	1	930	1	930	0	1580
CPIJ016780-RA	CPIJ006475-RA	97.31	930	25	0	1	930	1	930	0	1580
CPIJ005258-RA	CPIJ016908-RA	96.88	930	23	4	237	1164	254	1179	0	1552
CPIJ016908-RA	CPIJ005258-RA	96.88	930	23	4	254	1179	237	1164	0	1552
CPIJ001935-RA	CPIJ001936-RA	99.14	929	8	0	383	1311	239	1167	0	1672
CPIJ001936-RA	CPIJ001935-RA	99.14	929	8	0	239	1167	383	1311	0	1672
CPIJ016188-RA	CPIJ019653-RA	98.81	926	6	4	83	1005	1	924	0	1644
CPIJ019653-RA	CPIJ016188-RA	98.81	926	6	4	1	924	83	1005	0	1644
CPIJ011627-RA	CPIJ013684-RA	96.97	925	6	7	1	924	1	904	0	1533
CPIJ013684-RA	CPIJ011627-RA	96.97	925	6	7	1	904	1	924	0	1533
CPIJ007577-RA	CPIJ017586-RA	97.94	923	19	0	1	923	1	923	0	1600
CPIJ017586-RA	CPIJ007577-RA	97.94	923	19	0	1	923	1	923	0	1600
CPIJ016543-RA	CPIJ009853-RA	95.02	923	23	10	1	909	56	969	0	1428
CPIJ007566-RA	CPIJ014410-RA	98.59	920	5	5	70	981	115	1034	0	1620
CPIJ014410-RA	CPIJ007566-RA	98.59	920	5	5	115	1034	70	981	0	1620
CPIJ005107-RA	CPIJ019624-RA	97.5	920	21	2	79	997	139	1057	0	1570
CPIJ019624-RA	CPIJ005107-RA	97.5	920	21	2	139	1057	79	997	0	1570
CPIJ000616-RA	CPIJ000617-RA	99.78	918	2	0	1	918	1	918	0	1685
CPIJ000617-RA	CPIJ000616-RA	99.78	918	2	0	1	918	1	918	0	1685
CPIJ007702-RA	CPIJ015746-RA	99.67	916	3	0	1	916	1	916	0	1676
CPIJ015746-RA	CPIJ007702-RA	99.67	916	3	0	1	916	1	916	0	1676
CPIJ013698-RA	CPIJ018993-RA	99.12	913	5	3	1	912	1	911	0	1639
CPIJ018993-RA	CPIJ013698-RA	99.12	913	5	3	1	911	1	912	0	1639
CPIJ013944-RA	CPIJ013954-RA	99.12	912	8	0	1	912	58	969	0	1640
CPIJ013954-RA	CPIJ013944-RA	99.12	912	8	0	58	969	1	912	0	1640
CPIJ004588-RA	CPIJ016935-RA	97.7	912	21	0	1	912	1	912	0	1568
CPIJ016935-RA	CPIJ004588-RA	97.7	912	21	0	1	912	1	912	0	1568
CPIJ011250-RA	CPIJ019242-RA	96.6	912	30	1	1	912	1	911	0	1511
CPIJ019242-RA	CPIJ011250-RA	96.6	912	30	1	1	911	1	912	0	1511
CPIJ011226-RA	CPIJ015199-RA	96.38	911	22	5	160	1069	7	907	0	1489
CPIJ015199-RA	CPIJ011226-RA	96.38	911	22	5	7	907	160	1069	0	1489
CPIJ002253-RA	CPIJ019834-RA	99.78	906	2	0	1	906	1	906	0	1663
CPIJ019834-RA	CPIJ002253-RA	99.78	906	2	0	1	906	1	906	0	1663
CPIJ000440-RA	CPIJ015405-RA	99.01	906	7	2	421	1325	808	1712	0	1622
CPIJ015405-RA	CPIJ000440-RA	99.01	906	7	2	808	1712	421	1325	0	1622
CPIJ005356-RA	CPIJ020236-RA	97.79	903	20	0	1273	2175	58	960	0	1557
CPIJ020236-RA	CPIJ005356-RA	97.79	903	20	0	58	960	1273	2175	0	1557
CPIJ020202-RA	CPIJ802441-RA	98.45	901	12	2	219	1118	186	1085	0	1585
CPIJ802441-RA	CPIJ020202-RA	98.45	901	12	2	186	1085	219	1118	0	1585
CPIJ001340-RA	CPIJ018013-RA	98.44	899	13	1	24	922	211	1108	0	1581
CPIJ018013-RA	CPIJ001340-RA	98.44	899	13	1	211	1108	24	922	0	1581
CPIJ007570-RA	CPIJ019339-RA	97.44	898	23	0	357	1254	375	1272	0	1531
CPIJ019339-RA	CPIJ007570-RA	97.44	898	23	0	375	1272	357	1254	0	1531
CPIJ014679-RA	CPIJ014680-RA	96.21	898	26	5	1	897	1	891	0	1463
CPIJ014680-RA	CPIJ014679-RA	96.21	898	26	5	1	891	1	897	0	1463
CPIJ012249-RA	CPIJ016822-RA	95.32	898	27	8	196	1091	322	1206	0	1411
CPIJ016822-RA	CPIJ012249-RA	95.32	898	27	8	322	1206	196	1091	0	1411
CPIJ004445-RA	CPIJ020311-RA	97.55	897	10	1	1	897	1	885	0	1524
CPIJ020311-RA	CPIJ004445-RA	97.55	897	10	1	1	885	1	897	0	1524
CPIJ011224-RA	CPIJ015203-RA	97.44	897	21	2	704	1599	644	1539	0	1528
CPIJ015203-RA	CPIJ011224-RA	97.44	897	21	2	644	1539	704	1599	0	1528
CPIJ019857-RA	CPIJ802658-RA	95.99	897	36	0	1	897	295	1191	0	1458
CPIJ802658-RA	CPIJ019857-RA	95.99	897	36	0	295	1191	1	897	0	1458
CPIJ005764-RA	CPIJ005765-RA	100	895	0	0	1	895	1	895	0	1653
CPIJ005765-RA	CPIJ005764-RA	100	895	0	0	1	895	1	895	0	1653
CPIJ007752-RA	CPIJ007753-RA	99.1	893	6	2	133	1023	1993	2885	0	1604
CPIJ007753-RA	CPIJ007752-RA	99.1	893	6	2	1993	2885	133	1023	0	1604
CPIJ001281-RA	CPIJ001282-RA	98.09	892	10	6	1	887	1	890	0	1546
CPIJ001282-RA	CPIJ001281-RA	98.09	892	10	6	1	890	1	887	0	1546
CPIJ008052-RA	CPIJ017808-RA	99.89	891	1	0	1	891	1	891	0	1640
CPIJ017808-RA	CPIJ008052-RA	99.89	891	1	0	1	891	1	891	0	1640
CPIJ004241-RA	CPIJ004242-RA	100	890	0	0	1	890	1	890	0	1644
CPIJ004242-RA	CPIJ004241-RA	100	890	0	0	1	890	1	890	0	1644
CPIJ017507-RA	CPIJ017508-RA	100	890	0	0	2694	3583	890	1	0	1644
CPIJ017508-RA	CPIJ017507-RA	100	890	0	0	1	890	3583	2694	0	1644
CPIJ005235-RA	CPIJ019708-RA	96.18	890	34	0	1	890	1	890	0	1456
CPIJ019708-RA	CPIJ005235-RA	96.18	890	34	0	1	890	1	890	0	1456
CPIJ003259-RA	CPIJ003260-RA	98.99	887	6	2	1	885	867	1752	0	1585
CPIJ003260-RA	CPIJ003259-RA	98.99	887	6	2	867	1752	1	885	0	1585
CPIJ016715-RA	CPIJ018911-RA	97.29	886	21	3	1	886	1	883	0	1500
CPIJ018911-RA	CPIJ016715-RA	97.29	886	21	3	1	883	1	886	0	1500
CPIJ007826-RA	CPIJ016338-RA	98.76	885	11	0	844	1728	1	885	0	1574
CPIJ016338-RA	CPIJ007826-RA	98.76	885	11	0	1	885	844	1728	0	1574
CPIJ014190-RA	CPIJ014191-RA	97.29	885	24	0	1	885	1	885	0	1502
CPIJ014191-RA	CPIJ014190-RA	97.29	885	24	0	1	885	1	885	0	1502
CPIJ007406-RA	CPIJ018415-RA	96.27	885	30	3	1	884	1	883	0	1448
CPIJ018415-RA	CPIJ007406-RA	96.27	885	30	3	1	883	1	884	0	1448
CPIJ011716-RA	CPIJ016695-RA	98.87	883	10	0	75	957	279	1161	0	1576
CPIJ016695-RA	CPIJ011716-RA	98.87	883	10	0	279	1161	75	957	0	1576
CPIJ006455-RA	CPIJ014621-RA	97.85	883	17	2	1	882	1	882	0	1524
CPIJ014621-RA	CPIJ006455-RA	97.85	883	17	2	1	882	1	882	0	1524
CPIJ011936-RA	CPIJ012176-RA	99.77	882	2	0	1	882	1021	1902	0	1618
CPIJ012176-RA	CPIJ011936-RA	99.77	882	2	0	1021	1902	1	882	0	1618
CPIJ000138-RA	CPIJ010844-RA	98.86	881	10	0	167	1047	242	1122	0	1572
CPIJ016716-RA	CPIJ018910-RA	97.95	880	16	2	1	879	1	879	0	1524
CPIJ018910-RA	CPIJ016716-RA	97.95	880	16	2	1	879	1	879	0	1524
CPIJ006539-RA	CPIJ018299-RA	99.32	878	6	0	1	878	1	878	0	1589
CPIJ018299-RA	CPIJ006539-RA	99.32	878	6	0	1	878	1	878	0	1589
CPIJ000447-RA	CPIJ018220-RA	98.86	877	10	0	628	1504	745	1621	0	1565
CPIJ018220-RA	CPIJ000447-RA	98.86	877	10	0	745	1621	628	1504	0	1565
CPIJ016400-RA	CPIJ018925-RA	97.72	877	5	15	1325	2201	8	869	0	1495
CPIJ018925-RA	CPIJ016400-RA	97.72	877	5	15	8	869	1325	2201	0	1495
CPIJ006478-RA	CPIJ016778-RA	96.24	877	31	2	1	876	1	876	0	1435
CPIJ016778-RA	CPIJ006478-RA	96.24	877	31	2	1	876	1	876	0	1435
CPIJ001426-RA	CPIJ016553-RA	96.23	876	18	7	36	911	147	1007	0	1421
CPIJ016553-RA	CPIJ001426-RA	96.23	876	18	7	147	1007	36	911	0	1421
CPIJ012250-RA	CPIJ016821-RA	98.97	875	9	0	20	894	56	930	0	1567
CPIJ016821-RA	CPIJ012250-RA	98.97	875	9	0	56	930	20	894	0	1567
CPIJ012889-RA	CPIJ014885-RA	99.89	874	1	0	21	894	12	885	0	1609
CPIJ014885-RA	CPIJ012889-RA	99.89	874	1	0	12	885	21	894	0	1609
CPIJ005924-RA	CPIJ014457-RA	99.43	871	5	0	1	871	1	871	0	1581
CPIJ014457-RA	CPIJ005924-RA	99.43	871	5	0	1	871	1	871	0	1581
CPIJ017650-RA	CPIJ017651-RA	98.05	871	11	3	1	871	1	865	0	1509
CPIJ017651-RA	CPIJ017650-RA	98.05	871	11	3	1	865	1	871	0	1509
CPIJ017287-RA	CPIJ019946-RA	98.28	870	13	2	1	869	1	869	0	1522
CPIJ019946-RA	CPIJ017287-RA	98.28	870	13	2	1	869	1	869	0	1522
CPIJ006018-RA	CPIJ006019-RA	100	868	0	0	1	868	1	868	0	1604
CPIJ006019-RA	CPIJ006018-RA	100	868	0	0	1	868	1	868	0	1604
CPIJ006453-RA	CPIJ014619-RA	96.66	868	19	7	1	860	1	866	0	1434
CPIJ014619-RA	CPIJ006453-RA	96.66	868	19	7	1	866	1	860	0	1434
CPIJ004198-RA	CPIJ018761-RA	98.04	867	17	0	18	884	84	950	0	1507
CPIJ018761-RA	CPIJ004198-RA	98.04	867	17	0	84	950	18	884	0	1507
CPIJ001833-RA	CPIJ001835-RA	97.23	867	20	3	1	866	1	864	0	1465
CPIJ001835-RA	CPIJ001833-RA	97.23	867	20	3	1	864	1	866	0	1465
CPIJ008049-RA	CPIJ017812-RA	100	866	0	0	641	1506	335	1200	0	1600
CPIJ017812-RA	CPIJ008049-RA	100	866	0	0	335	1200	641	1506	0	1600
CPIJ005416-RA	CPIJ016079-RA	99.54	865	4	0	200	1064	74	938	0	1576
CPIJ016079-RA	CPIJ005416-RA	99.54	865	4	0	74	938	200	1064	0	1576
CPIJ007875-RA	CPIJ007876-RA	99.77	864	2	0	1	864	1	864	0	1585
CPIJ007876-RA	CPIJ007875-RA	99.77	864	2	0	1	864	1	864	0	1585
CPIJ012984-RA	CPIJ017995-RA	97.8	864	10	3	1	855	1	864	0	1482
CPIJ017995-RA	CPIJ012984-RA	97.8	864	10	3	1	864	1	855	0	1482
CPIJ004507-RA	CPIJ016570-RA	99.88	862	1	0	354	1215	771	1632	0	1587
CPIJ016570-RA	CPIJ004507-RA	99.88	862	1	0	771	1632	354	1215	0	1587
CPIJ016842-RA	CPIJ019982-RA	99.07	862	5	1	54	912	57	918	0	1544
CPIJ019982-RA	CPIJ016842-RA	99.07	862	5	1	57	918	54	912	0	1544
CPIJ015227-RA	CPIJ015618-RA	98.14	862	10	5	309	1170	291	1146	0	1498
CPIJ015618-RA	CPIJ015227-RA	98.14	862	10	5	291	1146	309	1170	0	1498
CPIJ014167-RA	CPIJ801408-RA	96.17	861	31	2	1	860	88	947	0	1406
CPIJ801408-RA	CPIJ014167-RA	96.17	861	31	2	88	947	1	860	0	1406
CPIJ014255-RA	CPIJ017505-RA	98.26	860	12	2	283	1142	31	887	0	1502
CPIJ017505-RA	CPIJ014255-RA	98.26	860	12	2	31	887	283	1142	0	1502
CPIJ015553-RA	CPIJ015555-RA	99.3	858	6	0	340	1197	76	933	0	1552
CPIJ015555-RA	CPIJ015553-RA	99.3	858	6	0	76	933	340	1197	0	1552
CPIJ014909-RA	CPIJ014398-RA	97.67	858	18	2	364	1220	229	1085	0	1472
CPIJ012623-RA	CPIJ017161-RA	96.27	858	14	8	230	1087	329	1168	0	1391
CPIJ017161-RA	CPIJ012623-RA	96.27	858	14	8	329	1168	230	1087	0	1391
CPIJ010455-RA	CPIJ010454-RA	98.02	857	1	7	19	861	1	855	0	1474
CPIJ017809-RA	CPIJ017808-RA	99.42	856	5	0	30	885	36	891	0	1554
CPIJ016204-RA	CPIJ016209-RA	100	855	0	0	1	855	1	855	0	1580
CPIJ016209-RA	CPIJ016204-RA	100	855	0	0	1	855	1	855	0	1580
CPIJ013238-RA	CPIJ013409-RA	98.01	853	8	5	128	979	1	845	0	1472
CPIJ013409-RA	CPIJ013238-RA	98.01	853	8	5	1	845	128	979	0	1472
CPIJ005246-RA	CPIJ019297-RA	97.54	853	16	5	370	1220	344	1193	0	1454
CPIJ019297-RA	CPIJ005246-RA	97.54	853	16	5	344	1193	370	1220	0	1454
CPIJ001590-RA	CPIJ010113-RA	99.77	852	2	0	1	852	1	852	0	1563
CPIJ010113-RA	CPIJ001590-RA	99.77	852	2	0	1	852	1	852	0	1563
CPIJ006755-RA	CPIJ013156-RA	99.53	852	4	0	112	963	319	1170	0	1552
CPIJ013156-RA	CPIJ006755-RA	99.53	852	4	0	319	1170	112	963	0	1552
CPIJ010213-RA	CPIJ020268-RA	99.41	852	5	0	380	1231	194	1045	0	1546
CPIJ020268-RA	CPIJ010213-RA	99.41	852	5	0	194	1045	380	1231	0	1546
CPIJ005215-RA	CPIJ013554-RA	97.65	852	8	3	535	1374	1	852	0	1452
CPIJ013554-RA	CPIJ005215-RA	97.65	852	8	3	1	852	535	1374	0	1452
CPIJ011014-RA	CPIJ019167-RA	96.13	852	31	2	1	851	1	851	0	1389
CPIJ019167-RA	CPIJ011014-RA	96.13	852	31	2	1	851	1	851	0	1389
CPIJ007412-RA	CPIJ018411-RA	95.19	852	37	4	15	864	3	852	0	1343
CPIJ018411-RA	CPIJ007412-RA	95.19	852	37	4	3	852	15	864	0	1343
CPIJ015387-RA	CPIJ015386-RA	97.65	851	20	0	20	870	2	852	0	1461
CPIJ005925-RA	CPIJ014457-RA	99.41	849	5	0	28	876	1132	1980	0	1541
CPIJ005629-RA	CPIJ016768-RA	99.29	849	6	0	813	1661	33	881	0	1535
CPIJ016768-RA	CPIJ005629-RA	99.29	849	6	0	33	881	813	1661	0	1535
CPIJ015525-RA	CPIJ015526-RA	98.94	847	9	0	1	847	1	847	0	1515
CPIJ015526-RA	CPIJ015525-RA	98.94	847	9	0	1	847	1	847	0	1515
CPIJ004595-RA	CPIJ016926-RA	96.93	847	12	8	112	948	118	960	0	1408
CPIJ016926-RA	CPIJ004595-RA	96.93	847	12	8	118	960	112	948	0	1408
CPIJ007584-RA	CPIJ019637-RA	95.96	842	30	4	646	1485	1	840	0	1363
CPIJ019637-RA	CPIJ007584-RA	95.96	842	30	4	1	840	646	1485	0	1363
CPIJ000633-RA	CPIJ016933-RA	99.52	841	4	0	280	1120	16	856	0	1531
CPIJ016933-RA	CPIJ000633-RA	99.52	841	4	0	16	856	280	1120	0	1531
CPIJ018217-RA	CPIJ019070-RA	99.88	837	1	0	1	837	1	837	0	1541
CPIJ019070-RA	CPIJ018217-RA	99.88	837	1	0	1	837	1	837	0	1541
CPIJ016012-RA	CPIJ019165-RA	96.3	837	31	0	1	837	1	837	0	1375
CPIJ019165-RA	CPIJ016012-RA	96.3	837	31	0	1	837	1	837	0	1375
CPIJ007232-RA	CPIJ012199-RA	100	834	0	0	1	834	1	834	0	1541
CPIJ012199-RA	CPIJ007232-RA	100	834	0	0	1	834	1	834	0	1541
CPIJ005397-RA	CPIJ015096-RA	99.28	834	6	0	1	834	1	834	0	1507
CPIJ015054-RA	CPIJ015055-RA	100	831	0	0	360	1190	1174	344	0	1535
CPIJ015055-RA	CPIJ015054-RA	100	831	0	0	344	1174	1190	360	0	1535
CPIJ014708-RA	CPIJ019412-RA	99.16	830	7	0	1138	1967	1	830	0	1495
CPIJ019412-RA	CPIJ014708-RA	99.16	830	7	0	1	830	1138	1967	0	1495
CPIJ000154-RA	CPIJ010779-RA	99.88	829	1	0	18	846	213	1041	0	1526
CPIJ010779-RA	CPIJ000154-RA	99.88	829	1	0	213	1041	18	846	0	1526
CPIJ001341-RA	CPIJ018012-RA	99.15	828	4	2	1	825	1	828	0	1487
CPIJ018012-RA	CPIJ001341-RA	99.15	828	4	2	1	828	1	825	0	1487
CPIJ011791-RA	CPIJ013655-RA	99.03	828	8	0	1	828	1	828	0	1485
CPIJ012619-RA	CPIJ015645-RA	99.03	828	8	0	13	840	163	990	0	1485
CPIJ013655-RA	CPIJ011791-RA	99.03	828	8	0	1	828	1	828	0	1485
CPIJ015645-RA	CPIJ012619-RA	99.03	828	8	0	163	990	13	840	0	1485
CPIJ017689-RA	CPIJ019835-RA	99.39	825	5	0	2	826	164	988	0	1496
CPIJ019835-RA	CPIJ017689-RA	99.39	825	5	0	164	988	2	826	0	1496
CPIJ005228-RA	CPIJ013568-RA	98.06	825	16	0	1	825	1	825	0	1435
CPIJ013568-RA	CPIJ005228-RA	98.06	825	16	0	1	825	1	825	0	1435
CPIJ005207-RA	CPIJ018568-RA	97.81	823	18	0	1	823	1	823	0	1421
CPIJ018568-RA	CPIJ005207-RA	97.81	823	18	0	1	823	1	823	0	1421
CPIJ004050-RA	CPIJ015568-RA	99.03	822	8	0	1060	1881	664	1485	0	1474
CPIJ015568-RA	CPIJ004050-RA	99.03	822	8	0	664	1485	1060	1881	0	1474
CPIJ010182-RA	CPIJ020243-RA	99.39	821	5	0	1	821	1	821	0	1489
CPIJ020243-RA	CPIJ010182-RA	99.39	821	5	0	1	821	1	821	0	1489
CPIJ010998-RA	CPIJ017857-RA	95.98	820	31	2	583	1400	1	820	0	1330
CPIJ017857-RA	CPIJ010998-RA	95.98	820	31	2	1	820	583	1400	0	1330
CPIJ018430-RA	CPIJ018217-RA	99.63	819	3	0	559	1377	1	819	0	1496
CPIJ801571-RA	CPIJ801575-RA	98.9	819	9	0	1	819	1	819	0	1463
CPIJ801575-RA	CPIJ801571-RA	98.9	819	9	0	1	819	1	819	0	1463
CPIJ007828-RA	CPIJ016340-RA	97.92	819	15	2	1	818	1	818	0	1417
CPIJ016340-RA	CPIJ007828-RA	97.92	819	15	2	1	818	1	818	0	1417
CPIJ009747-RA	CPIJ011177-RA	97.56	819	3	5	1	803	1	818	0	1386
CPIJ011177-RA	CPIJ009747-RA	97.56	819	3	5	1	818	1	803	0	1386
CPIJ007456-RA	CPIJ007457-RA	98.66	818	10	1	1	817	1	818	0	1448
CPIJ007457-RA	CPIJ007456-RA	98.66	818	10	1	1	818	1	817	0	1448
CPIJ004792-RA	CPIJ013068-RA	98.41	817	10	3	26	841	20	834	0	1434
CPIJ013068-RA	CPIJ004792-RA	98.41	817	10	3	20	834	26	841	0	1434
CPIJ005245-RA	CPIJ018921-RA	97.55	817	16	4	764	1578	26	840	0	1395
CPIJ018921-RA	CPIJ005245-RA	97.55	817	16	4	26	840	764	1578	0	1395
CPIJ004805-RA	CPIJ008145-RA	99.75	816	2	0	1	816	1	816	0	1496
CPIJ008145-RA	CPIJ004805-RA	99.75	816	2	0	1	816	1	816	0	1496
CPIJ004255-RA	CPIJ020112-RA	98.16	816	15	0	1	816	1	816	0	1424
CPIJ020112-RA	CPIJ004255-RA	98.16	816	15	0	1	816	1	816	0	1424
CPIJ006868-RA	CPIJ019882-RA	95.59	816	33	3	79	894	115	927	0	1304
CPIJ019882-RA	CPIJ006868-RA	95.59	816	33	3	115	927	79	894	0	1304
CPIJ008516-RA	CPIJ008517-RA	99.75	815	0	2	10	822	1000	1814	0	1493
CPIJ008517-RA	CPIJ008516-RA	99.75	815	0	2	1000	1814	10	822	0	1493
CPIJ005115-RA	CPIJ018038-RA	96.93	814	19	6	27	840	12	819	0	1360
CPIJ018038-RA	CPIJ005115-RA	96.93	814	19	6	12	819	27	840	0	1360
CPIJ005112-RA	CPIJ018039-RA	98.28	813	14	0	25	837	184	996	0	1424
CPIJ018039-RA	CPIJ005112-RA	98.28	813	14	0	184	996	25	837	0	1424
CPIJ017099-RA	CPIJ017909-RA	98.77	811	8	2	1827	2637	2	810	0	1441
CPIJ017909-RA	CPIJ017099-RA	98.77	811	8	2	2	810	1827	2637	0	1441
CPIJ012392-RA	CPIJ012414-RA	100	809	0	0	1	809	1	809	0	1495
CPIJ012414-RA	CPIJ012392-RA	100	809	0	0	1	809	1	809	0	1495
CPIJ012385-RA	CPIJ012416-RA	99.88	809	1	0	1	809	1	809	0	1489
CPIJ012396-RA	CPIJ012416-RA	99.88	809	1	0	1	809	1	809	0	1489
CPIJ012405-RA	CPIJ012414-RA	99.88	809	1	0	1	809	1	809	0	1489
CPIJ012416-RA	CPIJ012396-RA	99.88	809	1	0	1	809	1	809	0	1489
CPIJ012427-RA	CPIJ012414-RA	99.88	809	1	0	1	809	1	809	0	1489
CPIJ000472-RA	CPIJ015204-RA	98.02	808	11	5	10	813	13	819	0	1399
CPIJ015204-RA	CPIJ000472-RA	98.02	808	11	5	13	819	10	813	0	1399
CPIJ015237-RA	CPIJ802266-RA	95.17	808	30	3	27	831	240	1041	0	1267
CPIJ802266-RA	CPIJ015237-RA	95.17	808	30	3	240	1041	27	831	0	1267
CPIJ013466-RA	CPIJ018181-RA	99.38	807	5	0	430	1236	46	852	0	1463
CPIJ018181-RA	CPIJ013466-RA	99.38	807	5	0	46	852	430	1236	0	1463
CPIJ001445-RA	CPIJ001441-RA	99.01	807	8	0	3328	4134	304	1110	0	1447
CPIJ000344-RA	CPIJ012840-RA	99.88	805	1	0	1	805	1	805	0	1482
CPIJ012840-RA	CPIJ000344-RA	99.88	805	1	0	1	805	1	805	0	1482
CPIJ005486-RA	CPIJ018766-RA	99.63	802	3	0	367	1168	1	802	0	1465
CPIJ018766-RA	CPIJ005486-RA	99.63	802	3	0	1	802	367	1168	0	1465
CPIJ006942-RA	CPIJ018763-RA	99	802	7	1	1	801	1	802	0	1435
CPIJ018763-RA	CPIJ006942-RA	99	802	7	1	1	802	1	801	0	1435
CPIJ005995-RA	CPIJ011031-RA	96.38	802	2	12	13	787	166	967	0	1295
CPIJ011031-RA	CPIJ005995-RA	96.38	802	2	12	166	967	13	787	0	1295
CPIJ010834-RA	CPIJ018308-RA	98.88	801	9	0	1	801	1	801	0	1430
CPIJ014061-RA	CPIJ014063-RA	98.88	801	9	0	1	801	394	1194	0	1430
CPIJ014063-RA	CPIJ014061-RA	98.88	801	9	0	394	1194	1	801	0	1430
CPIJ018308-RA	CPIJ010834-RA	98.88	801	9	0	1	801	1	801	0	1430
CPIJ012377-RA	CPIJ012416-RA	99.5	799	4	0	1	799	1	799	0	1454
CPIJ007440-RA	CPIJ017957-RA	99.25	798	6	0	1	798	1	798	0	1441
CPIJ017957-RA	CPIJ007440-RA	99.25	798	6	0	1	798	1	798	0	1441
CPIJ014452-RA	CPIJ016132-RA	98.62	797	11	0	476	1272	374	1170	0	1411
CPIJ016132-RA	CPIJ014452-RA	98.62	797	11	0	374	1170	476	1272	0	1411
CPIJ006194-RA	CPIJ006195-RA	100	796	0	0	660	1455	1	796	0	1471
CPIJ006195-RA	CPIJ006194-RA	100	796	0	0	1	796	660	1455	0	1471
CPIJ001460-RA	CPIJ001459-RA	97.61	796	4	5	157	937	538	1333	0	1351
CPIJ001329-RA	CPIJ019826-RA	96.48	796	15	7	31	814	25	819	0	1303
CPIJ019826-RA	CPIJ001329-RA	96.48	796	15	7	25	819	31	814	0	1303
CPIJ000723-RA	CPIJ000724-RA	100	795	0	0	1	795	1	795	0	1469
CPIJ000724-RA	CPIJ000723-RA	100	795	0	0	1	795	1	795	0	1469
CPIJ017766-RA	CPIJ001302-RA	96.48	795	27	1	717	1511	2281	3074	0	1312
CPIJ001145-RA	CPIJ016306-RA	96.23	795	27	3	1	795	1	792	0	1299
CPIJ016306-RA	CPIJ001145-RA	96.23	795	27	3	1	792	1	795	0	1299
CPIJ013460-RA	CPIJ013461-RA	100	791	0	0	281	1071	200	990	0	1461
CPIJ013461-RA	CPIJ013460-RA	100	791	0	0	200	990	281	1071	0	1461
CPIJ010310-RA	CPIJ012697-RA	98.99	791	8	0	1	791	1	791	0	1417
CPIJ011205-RA	CPIJ012853-RA	100	789	0	0	1	789	1	789	0	1458
CPIJ012853-RA	CPIJ011205-RA	100	789	0	0	1	789	1	789	0	1458
CPIJ012918-RA	CPIJ018192-RA	97.97	789	12	3	748	1533	130	917	0	1365
CPIJ018192-RA	CPIJ012918-RA	97.97	789	12	3	130	917	748	1533	0	1365
CPIJ007123-RA	CPIJ008050-RA	100	788	0	0	26	813	950	1737	0	1456
CPIJ008050-RA	CPIJ007123-RA	100	788	0	0	950	1737	26	813	0	1456
CPIJ010943-RA	CPIJ013542-RA	99.36	786	3	2	249	1032	286	1071	0	1423
CPIJ012629-RA	CPIJ016082-RA	97.58	786	19	0	239	1024	20	805	0	1347
CPIJ016082-RA	CPIJ012629-RA	97.58	786	19	0	20	805	239	1024	0	1347
CPIJ012292-RA	CPIJ019643-RA	98.98	785	7	1	258	1041	449	1233	0	1404
CPIJ019643-RA	CPIJ012292-RA	98.98	785	7	1	449	1233	258	1041	0	1404
CPIJ008617-RA	CPIJ009560-RA	99.87	784	1	0	303	1086	537	1320	0	1443
CPIJ009560-RA	CPIJ008617-RA	99.87	784	1	0	537	1320	303	1086	0	1443
CPIJ011635-RA	CPIJ015317-RA	99.11	784	7	0	1	784	1	784	0	1410
CPIJ015317-RA	CPIJ011635-RA	99.11	784	7	0	1	784	1	784	0	1410
CPIJ017239-RA	CPIJ004262-RA	98.85	784	3	2	1	784	1	778	0	1393
CPIJ015979-RA	CPIJ019916-RA	96.94	784	17	3	1468	2247	1401	2181	0	1308
CPIJ019916-RA	CPIJ015979-RA	96.94	784	17	3	1401	2181	1468	2247	0	1308
CPIJ009124-RA	CPIJ013298-RA	95.15	784	36	2	1	783	73	855	0	1236
CPIJ013298-RA	CPIJ009124-RA	95.15	784	36	2	73	855	1	783	0	1236
CPIJ009745-RA	CPIJ013738-RA	97.7	783	12	1	28	804	583	1365	0	1341
CPIJ013738-RA	CPIJ009745-RA	97.7	783	12	1	583	1365	28	804	0	1341
CPIJ004503-RA	CPIJ016668-RA	98.85	782	4	3	694	1471	592	1372	0	1389
CPIJ011259-RA	CPIJ013860-RA	98.85	782	6	3	568	1348	32	811	0	1391
CPIJ013860-RA	CPIJ011259-RA	98.85	782	6	3	32	811	568	1348	0	1391
CPIJ016668-RA	CPIJ004503-RA	98.85	782	4	3	592	1372	694	1471	0	1389
CPIJ000556-RA	CPIJ000557-RA	99.23	780	6	0	1	780	1	780	0	1408
CPIJ000557-RA	CPIJ000556-RA	99.23	780	6	0	1	780	1	780	0	1408
CPIJ010002-RA	CPIJ010003-RA	98.59	780	11	0	1	780	1	780	0	1380
CPIJ010003-RA	CPIJ010002-RA	98.59	780	11	0	1	780	1	780	0	1380
CPIJ004262-RA	CPIJ004263-RA	99.23	778	4	2	353	1129	97	873	0	1402
CPIJ004263-RA	CPIJ004262-RA	99.23	778	4	2	97	873	353	1129	0	1402
CPIJ010335-RA	CPIJ010336-RA	99.1	778	4	3	1	776	1	777	0	1395
CPIJ010336-RA	CPIJ010335-RA	99.1	778	4	3	1	777	1	776	0	1395
CPIJ004743-RA	CPIJ019099-RA	95.37	777	12	10	58	834	1	753	0	1214
CPIJ019099-RA	CPIJ004743-RA	95.37	777	12	10	1	753	58	834	0	1214
CPIJ006984-RA	CPIJ018265-RA	99.61	775	3	0	429	1203	99	873	0	1415
CPIJ018265-RA	CPIJ006984-RA	99.61	775	3	0	99	873	429	1203	0	1415
CPIJ006103-RA	CPIJ006104-RA	99.87	773	1	0	1	773	1	773	0	1423
CPIJ006104-RA	CPIJ006103-RA	99.87	773	1	0	1	773	1	773	0	1423
CPIJ017109-RA	CPIJ017898-RA	99.22	773	6	0	134	906	47	819	0	1395
CPIJ017898-RA	CPIJ017109-RA	99.22	773	6	0	47	819	134	906	0	1395
CPIJ004443-RA	CPIJ020310-RA	98.58	773	11	0	531	1303	168	940	0	1367
CPIJ020310-RA	CPIJ004443-RA	98.58	773	11	0	168	940	531	1303	0	1367
CPIJ018705-RA	CPIJ018707-RA	98.45	773	12	0	1	773	1	773	0	1362
CPIJ018707-RA	CPIJ018705-RA	98.45	773	12	0	1	773	1	773	0	1362
CPIJ002797-RA	CPIJ002798-RA	97.15	772	17	4	1	768	1	771	0	1299
CPIJ002798-RA	CPIJ002797-RA	97.15	772	17	4	1	771	1	768	0	1299
CPIJ005926-RA	CPIJ014458-RA	99.61	770	3	0	19	788	16	785	0	1406
CPIJ014458-RA	CPIJ005926-RA	99.61	770	3	0	16	785	19	788	0	1406
CPIJ015853-RA	CPIJ019677-RA	100	769	0	0	1	769	1	769	0	1421
CPIJ019677-RA	CPIJ015853-RA	100	769	0	0	1	769	1	769	0	1421
CPIJ017286-RA	CPIJ015371-RA	99.35	769	5	0	1261	2029	364	1132	0	1393
CPIJ005364-RA	CPIJ014743-RA	95.97	769	10	5	183	951	9	756	0	1229
CPIJ014743-RA	CPIJ005364-RA	95.97	769	10	5	9	756	183	951	0	1229
CPIJ010117-RA	CPIJ018509-RA	100	768	0	0	1	768	1	768	0	1419
CPIJ012400-RA	CPIJ012409-RA	100	768	0	0	1	768	1	768	0	1419
CPIJ012409-RA	CPIJ012400-RA	100	768	0	0	1	768	1	768	0	1419
CPIJ013848-RA	CPIJ018509-RA	100	768	0	0	1	768	1	768	0	1419
CPIJ018509-RA	CPIJ013848-RA	100	768	0	0	1	768	1	768	0	1419
CPIJ002198-RA	CPIJ018509-RA	99.87	768	1	0	1	768	1	768	0	1413
CPIJ018920-RA	CPIJ005244-RA	98.18	768	12	2	17	783	100	866	0	1339
CPIJ006501-RA	CPIJ016349-RA	97.01	768	23	0	1	768	1	768	0	1291
CPIJ016349-RA	CPIJ006501-RA	97.01	768	23	0	1	768	1	768	0	1291
CPIJ007084-RA	CPIJ800287-RA	99.61	767	3	0	11	777	743	1509	0	1400
CPIJ800287-RA	CPIJ007084-RA	99.61	767	3	0	743	1509	11	777	0	1400
CPIJ015399-RA	CPIJ016059-RA	96.09	767	14	13	1	762	1	756	0	1236
CPIJ016059-RA	CPIJ015399-RA	96.09	767	14	13	1	756	1	762	0	1236
CPIJ007838-RA	CPIJ018205-RA	99.34	762	5	0	1	762	1	762	0	1380
CPIJ018205-RA	CPIJ007838-RA	99.34	762	5	0	1	762	1	762	0	1380
CPIJ001350-RA	CPIJ001351-RA	98.95	762	8	0	20	781	1	762	0	1363
CPIJ001351-RA	CPIJ001350-RA	98.95	762	8	0	1	762	20	781	0	1363
CPIJ010710-RA	CPIJ010711-RA	99.34	761	3	2	210	969	81	840	0	1376
CPIJ010711-RA	CPIJ010710-RA	99.34	761	3	2	81	840	210	969	0	1376
CPIJ014336-RA	CPIJ019765-RA	99.08	760	5	2	1	759	1	759	0	1363
CPIJ019765-RA	CPIJ014336-RA	99.08	760	5	2	1	759	1	759	0	1363
CPIJ017511-RA	CPIJ019120-RA	96.71	760	23	2	499	1257	1	759	0	1264
CPIJ019120-RA	CPIJ017511-RA	96.71	760	23	2	1	759	499	1257	0	1264
CPIJ019704-RA	CPIJ800180-RA	96.44	759	25	2	1	758	1	758	0	1251
CPIJ800180-RA	CPIJ019704-RA	96.44	759	25	2	1	758	1	758	0	1251
CPIJ010956-RA	CPIJ020035-RA	100	758	0	0	1	758	1	758	0	1400
CPIJ020035-RA	CPIJ010956-RA	100	758	0	0	1	758	1	758	0	1400
CPIJ018624-RA	CPIJ018625-RA	97.09	757	18	4	1	755	1	755	0	1273
CPIJ018625-RA	CPIJ018624-RA	97.09	757	18	4	1	755	1	755	0	1273
CPIJ004839-RA	CPIJ004840-RA	100	756	0	0	260	1015	2344	1589	0	1397
CPIJ004840-RA	CPIJ004839-RA	100	756	0	0	1589	2344	1015	260	0	1397
CPIJ006198-RA	CPIJ018342-RA	99.74	756	2	0	56	811	29	784	0	1386
CPIJ018342-RA	CPIJ006198-RA	99.74	756	2	0	29	784	56	811	0	1386
CPIJ009954-RA	CPIJ015852-RA	97.88	755	10	5	68	816	155	909	0	1301
CPIJ015852-RA	CPIJ009954-RA	97.88	755	10	5	155	909	68	816	0	1301
CPIJ011907-RA	CPIJ018760-RA	99.6	754	3	0	54	807	81	834	0	1376
CPIJ018760-RA	CPIJ011907-RA	99.6	754	3	0	81	834	54	807	0	1376
CPIJ017782-RA	CPIJ012687-RA	97.21	754	20	1	214	966	40	793	0	1275
CPIJ016806-RA	CPIJ018099-RA	99.6	753	3	0	556	1308	34	786	0	1375
CPIJ018099-RA	CPIJ016806-RA	99.6	753	3	0	34	786	556	1308	0	1375
CPIJ004459-RA	CPIJ020096-RA	99.34	753	5	0	1	753	1	753	0	1363
CPIJ020096-RA	CPIJ004459-RA	99.34	753	5	0	1	753	1	753	0	1363
CPIJ003580-RA	CPIJ009253-RA	99.2	753	6	0	1	753	1	753	0	1358
CPIJ009253-RA	CPIJ003580-RA	99.2	753	6	0	1	753	1	753	0	1358
CPIJ016905-RA	CPIJ019630-RA	96.28	753	25	3	789	1539	1274	2025	0	1232
CPIJ019630-RA	CPIJ016905-RA	96.28	753	25	3	1274	2025	789	1539	0	1232
CPIJ005159-RA	CPIJ019292-RA	99.6	750	3	0	109	858	1	750	0	1369
CPIJ019292-RA	CPIJ005159-RA	99.6	750	3	0	1	750	109	858	0	1369
CPIJ015584-RA	CPIJ017030-RA	98.67	750	8	2	155	903	269	1017	0	1328
CPIJ017030-RA	CPIJ015584-RA	98.67	750	8	2	269	1017	155	903	0	1328
CPIJ009956-RA	CPIJ015850-RA	97.07	750	20	2	312	1060	6	754	0	1262
CPIJ015850-RA	CPIJ009956-RA	97.07	750	20	2	6	754	312	1060	0	1262
CPIJ011468-RA	CPIJ012348-RA	99.87	748	1	0	36	783	363	1110	0	1376
CPIJ012348-RA	CPIJ011468-RA	99.87	748	1	0	363	1110	36	783	0	1376
CPIJ015144-RA	CPIJ019173-RA	100	747	0	0	1	747	1	747	0	1380
CPIJ019173-RA	CPIJ015144-RA	100	747	0	0	1	747	1	747	0	1380
CPIJ014015-RA	CPIJ019173-RA	99.87	747	1	0	1	747	1	747	0	1375
CPIJ018198-RA	CPIJ019173-RA	99.46	747	4	0	1	747	1	747	0	1358
CPIJ018333-RA	CPIJ019173-RA	99.46	747	4	0	1	747	1	747	0	1358
CPIJ009549-RA	CPIJ017819-RA	96.92	747	21	2	1	746	1	746	0	1251
CPIJ017819-RA	CPIJ009549-RA	96.92	747	21	2	1	746	1	746	0	1251
CPIJ003810-RA	CPIJ010109-RA	99.19	744	6	0	151	894	91	834	0	1341
CPIJ010109-RA	CPIJ003810-RA	99.19	744	6	0	91	834	151	894	0	1341
CPIJ004601-RA	CPIJ016921-RA	95.3	744	35	0	1	744	22	765	0	1181
CPIJ016921-RA	CPIJ004601-RA	95.3	744	35	0	22	765	1	744	0	1181
CPIJ003357-RA	CPIJ003359-RA	99.6	743	3	0	346	1088	367	1109	0	1356
CPIJ003359-RA	CPIJ003357-RA	99.6	743	3	0	367	1109	346	1088	0	1356
CPIJ008537-RA	CPIJ015682-RA	99.6	742	3	0	696	1437	2443	3184	0	1354
CPIJ015682-RA	CPIJ008537-RA	99.6	742	3	0	2443	3184	696	1437	0	1354
CPIJ015872-RA	CPIJ015873-RA	99.6	742	0	1	186	927	225	963	0	1351
CPIJ015873-RA	CPIJ015872-RA	99.6	742	0	1	225	963	186	927	0	1351
CPIJ005214-RA	CPIJ019694-RA	98.92	742	8	0	434	1175	456	1197	0	1327
CPIJ019694-RA	CPIJ005214-RA	98.92	742	8	0	456	1197	434	1175	0	1327
CPIJ001491-RA	CPIJ017647-RA	97.84	741	9	4	448	1181	390	1130	0	1273
CPIJ017647-RA	CPIJ001491-RA	97.84	741	9	4	390	1130	448	1181	0	1273
CPIJ006913-RA	CPIJ020305-RA	95.68	741	29	2	69	809	1578	2315	0	1188
CPIJ011854-RA	CPIJ020244-RA	96.89	740	17	1	1	740	1	734	0	1234
CPIJ020244-RA	CPIJ011854-RA	96.89	740	17	1	1	734	1	740	0	1234
CPIJ007565-RA	CPIJ014411-RA	95.68	740	14	7	2	732	182	912	0	1173
CPIJ014411-RA	CPIJ007565-RA	95.68	740	14	7	182	912	2	732	0	1173
CPIJ019481-RA	CPIJ801661-RA	96.21	739	28	0	31	769	328	1066	0	1210
CPIJ801661-RA	CPIJ019481-RA	96.21	739	28	0	328	1066	31	769	0	1210
CPIJ007400-RA	CPIJ018416-RA	95.67	739	29	1	1	739	1	736	0	1184
CPIJ018416-RA	CPIJ007400-RA	95.67	739	29	1	1	736	1	739	0	1184
CPIJ017619-RA	CPIJ019425-RA	100	738	0	0	1	738	1	738	0	1363
CPIJ019425-RA	CPIJ017619-RA	100	738	0	0	1	738	1	738	0	1363
CPIJ005392-RA	CPIJ019425-RA	99.86	738	1	0	1	738	1	738	0	1358
CPIJ005654-RA	CPIJ020041-RA	99.19	738	6	0	1	738	1	738	0	1330
CPIJ020041-RA	CPIJ005654-RA	99.19	738	6	0	1	738	1	738	0	1330
CPIJ018813-RA	CPIJ019425-RA	99.05	738	7	0	1	738	1	738	0	1325
CPIJ014700-RA	CPIJ014702-RA	98.51	738	11	0	127	864	859	1596	0	1303
CPIJ014702-RA	CPIJ014700-RA	98.51	738	11	0	859	1596	127	864	0	1303
CPIJ010456-RA	CPIJ020056-RA	96.75	738	9	9	1	723	1	738	0	1216
CPIJ020056-RA	CPIJ010456-RA	96.75	738	9	9	1	738	1	723	0	1216
CPIJ014707-RA	CPIJ019413-RA	98.78	737	9	0	16	752	370	1106	0	1312
CPIJ019413-RA	CPIJ014707-RA	98.78	737	9	0	370	1106	16	752	0	1312
CPIJ010504-RA	CPIJ015720-RA	95.93	737	30	0	867	1603	1797	2533	0	1195
CPIJ006836-RA	CPIJ019172-RA	99.18	736	6	0	1	736	1	736	0	1327
CPIJ019172-RA	CPIJ006836-RA	99.18	736	6	0	1	736	1	736	0	1327
CPIJ004438-RA	CPIJ019002-RA	99.46	735	4	0	153	887	252	986	0	1336
CPIJ019002-RA	CPIJ004438-RA	99.46	735	4	0	252	986	153	887	0	1336
CPIJ000915-RA	CPIJ003759-RA	99.32	735	5	0	1	735	745	1479	0	1330
CPIJ003759-RA	CPIJ000915-RA	99.32	735	5	0	745	1479	1	735	0	1330
CPIJ012803-RA	CPIJ018187-RA	98.37	735	10	2	841	1574	1	734	0	1290
CPIJ018187-RA	CPIJ012803-RA	98.37	735	10	2	1	734	841	1574	0	1290
CPIJ014800-RA	CPIJ015829-RA	100	730	0	0	315	1044	51	780	0	1349
CPIJ015829-RA	CPIJ014800-RA	100	730	0	0	51	780	315	1044	0	1349
CPIJ000622-RA	CPIJ010151-RA	99.32	730	5	0	75	804	744	1473	0	1321
CPIJ010151-RA	CPIJ000622-RA	99.32	730	5	0	744	1473	75	804	0	1321
CPIJ013313-RA	CPIJ015730-RA	99.18	730	5	1	1	729	1	730	0	1314
CPIJ015730-RA	CPIJ013313-RA	99.18	730	5	1	1	730	1	729	0	1314
CPIJ006006-RA	CPIJ019331-RA	98.36	730	12	0	1	730	1	730	0	1282
CPIJ019331-RA	CPIJ006006-RA	98.36	730	12	0	1	730	1	730	0	1282
CPIJ000748-RA	CPIJ014307-RA	97.81	730	6	2	1	730	1	720	0	1251
CPIJ014307-RA	CPIJ000748-RA	97.81	730	6	2	1	720	1	730	0	1251
CPIJ013111-RA	CPIJ017784-RA	97.39	729	19	0	1	729	31	759	0	1242
CPIJ017784-RA	CPIJ013111-RA	97.39	729	19	0	31	759	1	729	0	1242
CPIJ017653-RA	CPIJ017655-RA	97.8	727	14	2	126	851	12	737	0	1253
CPIJ017655-RA	CPIJ017653-RA	97.8	727	14	2	12	737	126	851	0	1253
CPIJ002217-RA	CPIJ017174-RA	100	726	0	0	1	726	1	726	0	1341
CPIJ017174-RA	CPIJ002217-RA	100	726	0	0	1	726	1	726	0	1341
CPIJ016173-RA	CPIJ017174-RA	98.62	726	10	0	1	726	1	726	0	1286
CPIJ001832-RA	CPIJ001835-RA	96.97	726	22	0	1	726	39	764	0	1219
CPIJ014682-RA	CPIJ018249-RA	100	723	0	0	29	751	104	826	0	1336
CPIJ018249-RA	CPIJ014682-RA	100	723	0	0	104	826	29	751	0	1336
CPIJ013104-RA	CPIJ016812-RA	97.93	723	2	4	24	738	36	753	0	1240
CPIJ016812-RA	CPIJ013104-RA	97.93	723	2	4	36	753	24	738	0	1240
CPIJ008321-RA	CPIJ017189-RA	97.65	723	17	0	165	887	429	1151	0	1242
CPIJ017189-RA	CPIJ008321-RA	97.65	723	17	0	429	1151	165	887	0	1242
CPIJ019332-RA	CPIJ006006-RA	97.78	722	15	1	911	1632	1413	2133	0	1243
CPIJ007602-RA	CPIJ018366-RA	99.86	721	0	1	57	776	205	925	0	1325
CPIJ018366-RA	CPIJ007602-RA	99.86	721	0	1	205	925	57	776	0	1325
CPIJ012698-RA	CPIJ010310-RA	97.64	721	17	0	1	721	979	1699	0	1238
CPIJ001838-RA	CPIJ001835-RA	96.67	721	22	2	1	720	39	758	0	1197
CPIJ012431-RA	CPIJ012451-RA	100	720	0	0	1	720	1	720	0	1330
CPIJ012435-RA	CPIJ012451-RA	100	720	0	0	1	720	1	720	0	1330
CPIJ012439-RA	CPIJ012451-RA	100	720	0	0	1	720	1	720	0	1330
CPIJ012447-RA	CPIJ012451-RA	100	720	0	0	1	720	1	720	0	1330
CPIJ012451-RA	CPIJ012447-RA	100	720	0	0	1	720	1	720	0	1330
CPIJ012443-RA	CPIJ012451-RA	99.86	720	1	0	1	720	1	720	0	1325
CPIJ016397-RA	CPIJ018922-RA	98.75	718	9	0	1	718	49	766	0	1277
CPIJ018922-RA	CPIJ016397-RA	98.75	718	9	0	49	766	1	718	0	1277
CPIJ008094-RA	CPIJ008096-RA	97.91	718	15	0	507	1224	90	807	0	1243
CPIJ008096-RA	CPIJ008094-RA	97.91	718	15	0	90	807	507	1224	0	1243
CPIJ013477-RA	CPIJ015808-RA	100	717	0	0	1	717	1	717	0	1325
CPIJ015808-RA	CPIJ013477-RA	100	717	0	0	1	717	1	717	0	1325
CPIJ001503-RA	CPIJ001504-RA	100	716	0	0	1	716	1	716	0	1323
CPIJ001504-RA	CPIJ001503-RA	100	716	0	0	1	716	1	716	0	1323
CPIJ008332-RA	CPIJ013104-RA	97.77	716	2	4	54	756	24	738	0	1221
CPIJ009189-RA	CPIJ019553-RA	97.49	716	6	6	1	704	91	806	0	1212
CPIJ019553-RA	CPIJ009189-RA	97.49	716	6	6	91	806	1	704	0	1212
CPIJ001140-RA	CPIJ014344-RA	97.34	714	12	4	556	1268	397	1104	0	1206
CPIJ014344-RA	CPIJ001140-RA	97.34	714	12	4	397	1104	556	1268	0	1206
CPIJ015985-RA	CPIJ015986-RA	95.66	714	30	1	250	962	22	735	0	1146
CPIJ015986-RA	CPIJ015985-RA	95.66	714	30	1	22	735	250	962	0	1146
CPIJ016221-RA	CPIJ016222-RA	100	713	0	0	1295	2007	1110	398	0	1317
CPIJ016222-RA	CPIJ016221-RA	100	713	0	0	398	1110	2007	1295	0	1317
CPIJ010764-RA	CPIJ017497-RA	99.3	713	1	4	168	876	146	858	0	1286
CPIJ017497-RA	CPIJ010764-RA	99.3	713	1	4	146	858	168	876	0	1286
CPIJ018578-RA	CPIJ019616-RA	98.88	713	8	0	1126	1838	133	845	0	1273
CPIJ019616-RA	CPIJ018578-RA	98.88	713	8	0	133	845	1126	1838	0	1273
CPIJ003945-RA	CPIJ012074-RA	99.44	712	4	0	267	978	30	741	0	1293
CPIJ012074-RA	CPIJ003945-RA	99.44	712	4	0	30	741	267	978	0	1293
CPIJ015639-RA	CPIJ019444-RA	99.02	712	7	0	1	712	1	712	0	1277
CPIJ019444-RA	CPIJ015639-RA	99.02	712	7	0	1	712	1	712	0	1277
CPIJ014077-RA	CPIJ018797-RA	97.61	712	16	1	1	712	307	1017	0	1219
CPIJ018797-RA	CPIJ014077-RA	97.61	712	16	1	307	1017	1	712	0	1219
CPIJ017257-RA	CPIJ020102-RA	98.87	711	8	0	1	711	1	711	0	1269
CPIJ017562-RA	CPIJ019244-RA	97.19	711	11	2	1	702	1	711	0	1194
CPIJ019244-RA	CPIJ017562-RA	97.19	711	11	2	1	711	1	702	0	1194
CPIJ016244-RA	CPIJ009853-RA	96.62	711	16	2	521	1231	3	705	0	1173
CPIJ001008-RA	CPIJ019078-RA	95.92	711	2	11	286	996	403	1086	0	1127
CPIJ019078-RA	CPIJ001008-RA	95.92	711	2	11	403	1086	286	996	0	1127
CPIJ013470-RA	CPIJ018175-RA	99.72	710	2	0	1	710	1	710	0	1301
CPIJ018175-RA	CPIJ013470-RA	99.72	710	2	0	1	710	1	710	0	1301
CPIJ017668-RA	CPIJ019060-RA	98.17	710	13	0	138	847	1584	2293	0	1240
CPIJ019060-RA	CPIJ017668-RA	98.17	710	13	0	1584	2293	138	847	0	1240
CPIJ013465-RA	CPIJ018182-RA	98.31	709	12	0	1	709	1	709	0	1243
CPIJ018182-RA	CPIJ013465-RA	98.31	709	12	0	1	709	1	709	0	1243
CPIJ012124-RA	CPIJ015975-RA	97.32	709	12	7	1	707	1	704	0	1197
CPIJ015975-RA	CPIJ012124-RA	97.32	709	12	7	1	704	1	707	0	1197
CPIJ006206-RA	CPIJ019359-RA	95.76	708	28	2	1	707	643	1349	0	1140
CPIJ019359-RA	CPIJ006206-RA	95.76	708	28	2	643	1349	1	707	0	1140
CPIJ010240-RA	CPIJ011830-RA	97.45	707	14	4	205	909	1	705	0	1203
CPIJ011830-RA	CPIJ010240-RA	97.45	707	14	4	1	705	205	909	0	1203
CPIJ003547-RA	CPIJ003548-RA	97.17	707	2	8	1	707	1	689	0	1179
CPIJ003548-RA	CPIJ003547-RA	97.17	707	2	8	1	689	1	707	0	1179
CPIJ012494-RA	CPIJ019461-RA	99.86	706	1	0	42	747	24	729	0	1299
CPIJ019461-RA	CPIJ012494-RA	99.86	706	1	0	24	729	42	747	0	1299
CPIJ007888-RA	CPIJ012150-RA	99.15	706	6	0	742	1447	1	706	0	1271
CPIJ012150-RA	CPIJ007888-RA	99.15	706	6	0	1	706	742	1447	0	1271
CPIJ013468-RA	CPIJ018178-RA	99.01	706	6	1	1	705	1	706	0	1264
CPIJ018178-RA	CPIJ013468-RA	99.01	706	6	1	1	706	1	705	0	1264
CPIJ001328-RA	CPIJ002467-RA	97.88	706	0	6	320	1025	1007	1697	0	1206
CPIJ002467-RA	CPIJ001328-RA	97.88	706	0	6	1007	1697	320	1025	0	1206
CPIJ009744-RA	CPIJ013737-RA	99.72	705	2	0	1	705	1	705	0	1291
CPIJ013737-RA	CPIJ009744-RA	99.72	705	2	0	1	705	1	705	0	1291
CPIJ011141-RA	CPIJ018365-RA	98.3	705	9	2	190	894	451	1152	0	1232
CPIJ012902-RA	CPIJ008440-RA	99.29	704	5	0	23	726	920	1623	0	1273
CPIJ006479-RA	CPIJ016777-RA	97.16	704	18	2	1	704	174	875	0	1188
CPIJ016777-RA	CPIJ006479-RA	97.16	704	18	2	174	875	1	704	0	1188
CPIJ013167-RA	CPIJ017087-RA	97.58	703	10	7	47	748	1826	2522	0	1197
CPIJ017087-RA	CPIJ013167-RA	97.58	703	10	7	1826	2522	47	748	0	1197
CPIJ006545-RA	CPIJ006546-RA	99.57	702	3	0	216	917	141	842	0	1280
CPIJ006546-RA	CPIJ006545-RA	99.57	702	3	0	141	842	216	917	0	1280
CPIJ000870-RA	CPIJ020281-RA	99	702	7	0	481	1182	1	702	0	1258
CPIJ020281-RA	CPIJ000870-RA	99	702	7	0	1	702	481	1182	0	1258
CPIJ013791-RA	CPIJ013794-RA	96.58	702	22	2	129	829	162	862	0	1162
CPIJ013794-RA	CPIJ013791-RA	96.58	702	22	2	162	862	129	829	0	1162
CPIJ004904-RA	CPIJ017649-RA	99.43	701	2	2	22	720	58	758	0	1271
CPIJ017649-RA	CPIJ004904-RA	99.43	701	2	2	58	758	22	720	0	1271
CPIJ002635-RA	CPIJ014648-RA	98.57	701	1	5	179	879	71	762	0	1230
CPIJ014648-RA	CPIJ002635-RA	98.57	701	1	5	71	762	179	879	0	1230
CPIJ011753-RA	CPIJ011754-RA	98.29	701	12	0	1	701	1	701	0	1229
CPIJ011754-RA	CPIJ011753-RA	98.29	701	12	0	1	701	1	701	0	1229
CPIJ004793-RA	CPIJ013068-RA	98.15	701	13	0	146	846	821	1521	0	1223
CPIJ000437-RA	CPIJ015403-RA	97.57	701	10	4	1	700	1	695	0	1194
CPIJ015403-RA	CPIJ000437-RA	97.57	701	10	4	1	695	1	700	0	1194
CPIJ007417-RA	CPIJ018408-RA	96.15	701	14	10	1	696	1	693	0	1133
CPIJ012162-RA	CPIJ014846-RA	95.58	701	24	5	1	696	1	699	0	1116
CPIJ014846-RA	CPIJ012162-RA	95.58	701	24	5	1	699	1	696	0	1116
CPIJ011844-RA	CPIJ011845-RA	99.57	700	3	0	1	700	1	700	0	1277
CPIJ011845-RA	CPIJ011844-RA	99.57	700	3	0	1	700	1	700	0	1277
CPIJ011636-RA	CPIJ015318-RA	98.57	700	10	0	610	1309	1	700	0	1238
CPIJ015318-RA	CPIJ011636-RA	98.57	700	10	0	1	700	610	1309	0	1238
CPIJ006472-RA	CPIJ016782-RA	98	700	14	0	117	816	141	840	0	1216
CPIJ016782-RA	CPIJ006472-RA	98	700	14	0	141	840	117	816	0	1216
CPIJ018408-RA	CPIJ007417-RA	96.14	700	16	9	1	693	1	696	0	1133
CPIJ019603-RA	CPIJ019604-RA	99.14	699	6	0	1	699	70	768	0	1258
CPIJ019604-RA	CPIJ019603-RA	99.14	699	6	0	70	768	1	699	0	1258
CPIJ011694-RA	CPIJ016597-RA	98.14	699	7	2	1	699	1	693	0	1214
CPIJ016597-RA	CPIJ011694-RA	98.14	699	7	2	1	693	1	699	0	1214
CPIJ006492-RA	CPIJ017615-RA	97.71	699	10	1	133	825	10	708	0	1197
CPIJ017615-RA	CPIJ006492-RA	97.71	699	10	1	10	708	133	825	0	1197
CPIJ011752-RA	CPIJ011754-RA	97.99	698	14	0	1	698	1	698	0	1212
CPIJ801772-RA	CPIJ801773-RA	97.99	697	11	1	1	697	7	700	0	1206
CPIJ801773-RA	CPIJ801772-RA	97.99	697	11	1	7	700	1	697	0	1206
CPIJ011221-RA	CPIJ015207-RA	96.56	697	20	3	458	1150	478	1174	0	1151
CPIJ015207-RA	CPIJ011221-RA	96.56	697	20	3	478	1174	458	1150	0	1151
CPIJ014313-RA	CPIJ020272-RA	97.7	695	12	4	1	693	1	693	0	1192
CPIJ020272-RA	CPIJ014313-RA	97.7	695	12	4	1	693	1	693	0	1192
CPIJ010223-RA	CPIJ010224-RA	98.27	694	12	0	118	811	268	961	0	1216
CPIJ010224-RA	CPIJ010223-RA	98.27	694	12	0	268	961	118	811	0	1216
CPIJ006222-RA	CPIJ019998-RA	96.83	694	20	2	14	706	56	748	0	1158
CPIJ019998-RA	CPIJ006222-RA	96.83	694	20	2	56	748	14	706	0	1158
CPIJ018200-RA	CPIJ019294-RA	99.86	691	1	0	741	1431	1188	1878	0	1271
CPIJ019294-RA	CPIJ018200-RA	99.86	691	1	0	1188	1878	741	1431	0	1271
CPIJ011462-RA	CPIJ013481-RA	99.13	691	6	0	1	691	1	691	0	1243
CPIJ013481-RA	CPIJ011462-RA	99.13	691	6	0	1	691	1	691	0	1243
CPIJ008337-RA	CPIJ015646-RA	96.38	691	22	3	301	988	412	1102	0	1134
CPIJ012702-RA	CPIJ010305-RA	99.28	690	5	0	1	690	1	690	0	1247
CPIJ001910-RA	CPIJ801699-RA	96.96	690	0	4	1	669	3610	4299	0	1138
CPIJ801699-RA	CPIJ001910-RA	96.96	690	0	4	3610	4299	1	669	0	1138
CPIJ017780-RA	CPIJ017781-RA	100	688	0	0	78	765	72	759	0	1271
CPIJ017781-RA	CPIJ017780-RA	100	688	0	0	72	759	78	765	0	1271
CPIJ003418-RA	CPIJ014699-RA	99.85	688	0	1	322	1009	1	687	0	1264
CPIJ014699-RA	CPIJ003418-RA	99.85	688	0	1	1	687	322	1009	0	1264
CPIJ002480-RA	CPIJ018926-RA	99.27	688	5	0	1	688	106	793	0	1243
CPIJ018926-RA	CPIJ002480-RA	99.27	688	5	0	106	793	1	688	0	1243
CPIJ010302-RA	CPIJ019428-RA	97.24	688	14	5	102	787	48	732	0	1160
CPIJ019428-RA	CPIJ010302-RA	97.24	688	14	5	48	732	102	787	0	1160
CPIJ015369-RA	CPIJ019821-RA	98.84	687	6	2	10	695	1	686	0	1223
CPIJ019821-RA	CPIJ015369-RA	98.84	687	6	2	1	686	10	695	0	1223
CPIJ010639-RA	CPIJ012567-RA	98.54	687	10	0	1	687	1	687	0	1214
CPIJ012567-RA	CPIJ010639-RA	98.54	687	10	0	1	687	1	687	0	1214
CPIJ005825-RA	CPIJ008843-RA	99.42	686	4	0	24	709	303	988	0	1245
CPIJ008843-RA	CPIJ005825-RA	99.42	686	4	0	303	988	24	709	0	1245
CPIJ013467-RA	CPIJ018179-RA	99.13	686	6	0	27	712	18	703	0	1234
CPIJ018179-RA	CPIJ013467-RA	99.13	686	6	0	18	703	27	712	0	1234
CPIJ016956-RA	CPIJ016957-RA	98.83	685	6	2	461	1143	572	1256	0	1219
CPIJ016957-RA	CPIJ016956-RA	98.83	685	6	2	572	1256	461	1143	0	1219
CPIJ004391-RA	CPIJ019941-RA	98.69	685	8	1	609	1293	253	936	0	1214
CPIJ019941-RA	CPIJ004391-RA	98.69	685	8	1	253	936	609	1293	0	1214
CPIJ004014-RA	CPIJ019143-RA	99.85	684	1	0	1	684	1	684	0	1258
CPIJ019143-RA	CPIJ004014-RA	99.85	684	1	0	1	684	1	684	0	1258
CPIJ006971-RA	CPIJ019180-RA	99.71	684	2	0	82	765	4	687	0	1253
CPIJ019180-RA	CPIJ006971-RA	99.71	684	2	0	4	687	82	765	0	1253
CPIJ013657-RA	CPIJ011793-RA	99.12	684	6	0	316	999	1207	1890	0	1230
CPIJ010524-RA	CPIJ013070-RA	97.81	684	11	2	129	808	59	742	0	1177
CPIJ013070-RA	CPIJ010524-RA	97.81	684	11	2	59	742	129	808	0	1177
CPIJ010470-RA	CPIJ018741-RA	100	683	0	0	285	967	236	918	0	1262
CPIJ018741-RA	CPIJ010470-RA	100	683	0	0	236	918	285	967	0	1262
CPIJ017012-RA	CPIJ020032-RA	98.24	682	12	0	829	1510	436	1117	0	1194
CPIJ020032-RA	CPIJ017012-RA	98.24	682	12	0	436	1117	829	1510	0	1194
CPIJ012196-RA	CPIJ018204-RA	97.94	681	7	7	844	1524	1	674	0	1173
CPIJ018204-RA	CPIJ012196-RA	97.94	681	7	7	1	674	844	1524	0	1173
CPIJ005225-RA	CPIJ013565-RA	95.3	681	23	7	1	678	1	675	0	1072
CPIJ013565-RA	CPIJ005225-RA	95.3	681	23	7	1	675	1	678	0	1072
CPIJ015382-RA	CPIJ016047-RA	98.97	678	7	0	1	678	1	678	0	1214
CPIJ016047-RA	CPIJ015382-RA	98.97	678	7	0	1	678	1	678	0	1214
CPIJ012856-RA	CPIJ020004-RA	98.53	678	0	6	134	810	277	945	0	1188
CPIJ020004-RA	CPIJ012856-RA	98.53	678	0	6	277	945	134	810	0	1188
CPIJ012357-RA	CPIJ020028-RA	97.35	678	16	2	2279	2955	140	816	0	1151
CPIJ020028-RA	CPIJ012357-RA	97.35	678	16	2	140	816	2279	2955	0	1151
CPIJ014698-RA	CPIJ019419-RA	96.89	676	16	4	538	1209	1	675	0	1127
CPIJ011290-RA	CPIJ011291-RA	98.52	675	10	0	88	762	4	678	0	1192
CPIJ011291-RA	CPIJ011290-RA	98.52	675	10	0	4	678	88	762	0	1192
CPIJ016248-RA	CPIJ010524-RA	98.07	675	12	1	483	1156	537	1211	0	1173
CPIJ010268-RA	CPIJ019411-RA	98.66	674	6	2	986	1656	863	1536	0	1192
CPIJ019411-RA	CPIJ010268-RA	98.66	674	6	2	863	1536	986	1656	0	1192
CPIJ003476-RA	CPIJ003477-RA	98.22	673	12	0	1	673	1	673	0	1177
CPIJ003477-RA	CPIJ003476-RA	98.22	673	12	0	1	673	1	673	0	1177
CPIJ007595-RA	CPIJ017894-RA	99.4	672	4	0	940	1611	1	672	0	1219
CPIJ009961-RA	CPIJ015846-RA	96.28	672	22	3	74	742	182	853	0	1099
CPIJ015846-RA	CPIJ009961-RA	96.28	672	22	3	182	853	74	742	0	1099
CPIJ012071-RA	CPIJ012072-RA	98.36	671	6	2	1044	1710	63	732	0	1173
CPIJ012072-RA	CPIJ012071-RA	98.36	671	6	2	63	732	1044	1710	0	1173
CPIJ004893-RA	CPIJ004894-RA	98.96	670	5	2	1	669	1	669	0	1197
CPIJ004894-RA	CPIJ004893-RA	98.96	670	5	2	1	669	1	669	0	1197
CPIJ006796-RA	CPIJ006797-RA	100	669	0	0	1	669	4	672	0	1236
CPIJ006797-RA	CPIJ006796-RA	100	669	0	0	4	672	1	669	0	1236
CPIJ016368-RA	CPIJ016373-RA	100	669	0	0	1	669	1	669	0	1236
CPIJ016371-RA	CPIJ016373-RA	100	669	0	0	1	669	1	669	0	1236
CPIJ016373-RA	CPIJ016371-RA	100	669	0	0	1	669	1	669	0	1236
CPIJ005202-RA	CPIJ018563-RA	95.07	669	33	0	1	669	1	669	0	1053
CPIJ018563-RA	CPIJ005202-RA	95.07	669	33	0	1	669	1	669	0	1053
CPIJ001365-RA	CPIJ020280-RA	98.65	668	7	2	1	667	1	667	0	1182
CPIJ020280-RA	CPIJ001365-RA	98.65	668	7	2	1	667	1	667	0	1182
CPIJ013795-RA	CPIJ013791-RA	97	667	20	0	114	780	162	828	0	1122
CPIJ011931-RA	CPIJ011932-RA	99.4	666	4	0	1	666	1	666	0	1208
CPIJ011932-RA	CPIJ011931-RA	99.4	666	4	0	1	666	1	666	0	1208
CPIJ000382-RA	CPIJ019540-RA	98.5	666	4	2	465	1124	30	695	0	1170
CPIJ019540-RA	CPIJ000382-RA	98.5	666	4	2	30	695	465	1124	0	1170
CPIJ000788-RA	CPIJ019921-RA	97.9	666	10	4	449	1114	41	702	0	1149
CPIJ019921-RA	CPIJ000788-RA	97.9	666	10	4	41	702	449	1114	0	1149
CPIJ016399-RA	CPIJ018923-RA	95.35	666	29	2	98	762	29	693	0	1057
CPIJ018923-RA	CPIJ016399-RA	95.35	666	29	2	29	693	98	762	0	1057
CPIJ019737-RA	CPIJ017976-RA	98.34	664	9	2	547	1209	496	1158	0	1164
CPIJ006853-RA	CPIJ014750-RA	100	663	0	0	1	663	1	663	0	1225
CPIJ008186-RA	CPIJ014750-RA	100	663	0	0	1	663	1	663	0	1225
CPIJ014750-RA	CPIJ008186-RA	100	663	0	0	1	663	1	663	0	1225
CPIJ016762-RA	CPIJ014750-RA	99.85	663	1	0	1	663	1	663	0	1219
CPIJ005184-RA	CPIJ019568-RA	99.55	663	3	0	2	664	497	1159	0	1208
CPIJ019568-RA	CPIJ005184-RA	99.55	663	3	0	497	1159	2	664	0	1208
CPIJ019452-RA	CPIJ019788-RA	98.34	663	11	0	1	663	1	663	0	1164
CPIJ019788-RA	CPIJ019452-RA	98.34	663	11	0	1	663	1	663	0	1164
CPIJ019163-RA	CPIJ019452-RA	98.04	663	4	5	775	1428	1	663	0	1144
CPIJ018139-RA	CPIJ019788-RA	95.32	663	4	10	1	636	1	663	0	1027
CPIJ010459-RA	CPIJ016789-RA	97.88	660	11	1	1	657	1132	1791	0	1138
CPIJ016789-RA	CPIJ010459-RA	97.88	660	11	1	1132	1791	1	657	0	1138
CPIJ005203-RA	CPIJ018564-RA	95.61	660	29	0	1	660	1	660	0	1059
CPIJ018564-RA	CPIJ005203-RA	95.61	660	29	0	1	660	1	660	0	1059
CPIJ015530-RA	CPIJ015533-RA	99.39	658	4	0	351	1008	714	1371	0	1194
CPIJ015533-RA	CPIJ015530-RA	99.39	658	4	0	714	1371	351	1008	0	1194
CPIJ018640-RA	CPIJ018641-RA	95.74	658	8	10	1	639	1	657	0	1042
CPIJ018641-RA	CPIJ018640-RA	95.74	658	8	10	1	657	1	639	0	1042
CPIJ001837-RA	CPIJ001832-RA	97.56	657	16	0	67	723	91	747	0	1125
CPIJ016721-RA	CPIJ018906-RA	96.65	657	22	0	94	750	25	681	0	1092
CPIJ018906-RA	CPIJ016721-RA	96.65	657	22	0	25	681	94	750	0	1092
CPIJ010358-RA	CPIJ014770-RA	95.74	657	7	9	51	707	1	636	0	1038
CPIJ014770-RA	CPIJ010358-RA	95.74	657	7	9	1	636	51	707	0	1038
CPIJ802106-RA	CPIJ802107-RA	99.24	656	5	0	1	656	73	728	0	1184
CPIJ802107-RA	CPIJ802106-RA	99.24	656	5	0	73	728	1	656	0	1184
CPIJ007569-RA	CPIJ019338-RA	95.27	656	27	4	1	654	1	654	0	1037
CPIJ019338-RA	CPIJ007569-RA	95.27	656	27	4	1	654	1	654	0	1037
CPIJ001966-RA	CPIJ001967-RA	99.85	654	1	0	325	978	1	654	0	1203
CPIJ001967-RA	CPIJ001966-RA	99.85	654	1	0	1	654	325	978	0	1203
CPIJ013129-RA	CPIJ019258-RA	99.54	654	3	0	61	714	49	702	0	1192
CPIJ019258-RA	CPIJ013129-RA	99.54	654	3	0	49	702	61	714	0	1192
CPIJ010636-RA	CPIJ012569-RA	99.39	654	4	0	1	654	1	654	0	1186
CPIJ012569-RA	CPIJ010636-RA	99.39	654	4	0	1	654	1	654	0	1186
CPIJ011238-RA	CPIJ015084-RA	98.62	653	9	0	1	653	1	653	0	1157
CPIJ015084-RA	CPIJ011238-RA	98.62	653	9	0	1	653	1	653	0	1157
CPIJ010294-RA	CPIJ020129-RA	95.86	652	21	4	761	1406	1772	2423	0	1050
CPIJ003901-RA	CPIJ016711-RA	100	651	0	0	1	651	1	651	0	1203
CPIJ016711-RA	CPIJ003901-RA	100	651	0	0	1	651	1	651	0	1203
CPIJ006564-RA	CPIJ019881-RA	98.46	650	10	0	1	650	1	650	0	1146
CPIJ019881-RA	CPIJ006564-RA	98.46	650	10	0	1	650	1	650	0	1146
CPIJ010869-RA	CPIJ020123-RA	96.46	650	14	4	34	683	10	650	0	1064
CPIJ020123-RA	CPIJ010869-RA	96.46	650	14	4	10	650	34	683	0	1064
CPIJ018762-RA	CPIJ018763-RA	99.85	649	0	1	14	661	151	799	0	1192
CPIJ013276-RA	CPIJ801786-RA	97.69	649	15	0	103	751	2050	2698	0	1116
CPIJ801786-RA	CPIJ013276-RA	97.69	649	15	0	2050	2698	103	751	0	1116
CPIJ013479-RA	CPIJ015809-RA	99.54	648	3	0	1	648	1	648	0	1181
CPIJ015809-RA	CPIJ013479-RA	99.54	648	3	0	1	648	1	648	0	1181
CPIJ015378-RA	CPIJ020305-RA	96.14	648	8	4	508	1155	2059	2689	0	1042
CPIJ015254-RA	CPIJ015255-RA	98.15	647	12	0	712	1358	646	1292	0	1129
CPIJ015255-RA	CPIJ015254-RA	98.15	647	12	0	646	1292	712	1358	0	1129
CPIJ001423-RA	CPIJ016559-RA	99.22	645	5	0	265	909	616	1260	0	1164
CPIJ016559-RA	CPIJ001423-RA	99.22	645	5	0	616	1260	265	909	0	1164
CPIJ017322-RA	CPIJ019124-RA	99.07	645	6	0	269	913	23	667	0	1158
CPIJ019124-RA	CPIJ017322-RA	99.07	645	6	0	23	667	269	913	0	1158
CPIJ000091-RA	CPIJ015597-RA	98.91	645	7	0	529	1173	1072	1716	0	1153
CPIJ000445-RA	CPIJ000446-RA	98.91	645	7	0	113	757	38	682	0	1153
CPIJ000446-RA	CPIJ000445-RA	98.91	645	7	0	38	682	113	757	0	1153
CPIJ015597-RA	CPIJ000091-RA	98.91	645	7	0	1072	1716	529	1173	0	1153
CPIJ017023-RA	CPIJ019585-RA	98.76	645	8	0	1	645	1	645	0	1147
CPIJ019585-RA	CPIJ017023-RA	98.76	645	8	0	1	645	1	645	0	1147
CPIJ013145-RA	CPIJ019321-RA	99.84	644	0	1	1	644	50	692	0	1182
CPIJ019321-RA	CPIJ013145-RA	99.84	644	0	1	50	692	1	644	0	1182
CPIJ007253-RA	CPIJ020310-RA	96.58	644	3	4	258	882	168	811	0	1050
CPIJ005497-RA	CPIJ802411-RA	95.65	644	26	2	14	656	1	643	0	1033
CPIJ802411-RA	CPIJ005497-RA	95.65	644	26	2	1	643	14	656	0	1033
CPIJ008020-RA	CPIJ802566-RA	98.91	643	7	0	92	734	128	770	0	1149
CPIJ802566-RA	CPIJ008020-RA	98.91	643	7	0	128	770	92	734	0	1149
CPIJ005805-RA	CPIJ007605-RA	96.58	643	7	5	193	824	158	796	0	1051
CPIJ007605-RA	CPIJ005805-RA	96.58	643	7	5	158	796	193	824	0	1051
CPIJ015534-RA	CPIJ015533-RA	99.84	642	1	0	34	675	1	642	0	1181
CPIJ011985-RA	CPIJ012121-RA	98.29	642	11	0	1	642	1	642	0	1125
CPIJ012121-RA	CPIJ011985-RA	98.29	642	11	0	1	642	1	642	0	1125
CPIJ008230-RA	CPIJ018581-RA	98.6	641	7	2	723	1362	708	1347	0	1133
CPIJ018581-RA	CPIJ008230-RA	98.6	641	7	2	708	1347	723	1362	0	1133
CPIJ014701-RA	CPIJ019419-RA	99.69	640	2	0	450	1089	162	801	0	1171
CPIJ019419-RA	CPIJ014701-RA	99.69	640	2	0	162	801	450	1089	0	1171
CPIJ014722-RA	CPIJ014723-RA	98.91	640	7	0	75	714	465	1104	0	1144
CPIJ014723-RA	CPIJ014722-RA	98.91	640	7	0	465	1104	75	714	0	1144
CPIJ002800-RA	CPIJ002801-RA	96.88	640	17	3	391	1030	498	1134	0	1068
CPIJ002801-RA	CPIJ002800-RA	96.88	640	17	3	498	1134	391	1030	0	1068
CPIJ013246-RA	CPIJ014212-RA	99.06	639	6	0	1	639	1168	1806	0	1147
CPIJ011001-RA	CPIJ017862-RA	95.61	638	28	0	85	722	1	638	0	1024
CPIJ017862-RA	CPIJ011001-RA	95.61	638	28	0	1	638	85	722	0	1024
CPIJ016369-RA	CPIJ016372-RA	100	636	0	0	1	636	1	636	0	1175
CPIJ016370-RA	CPIJ016372-RA	100	636	0	0	1	636	1	636	0	1175
CPIJ016372-RA	CPIJ016370-RA	100	636	0	0	1	636	1	636	0	1175
CPIJ002265-RA	CPIJ002268-RA	99.06	636	6	0	1	636	1	636	0	1142
CPIJ002268-RA	CPIJ002265-RA	99.06	636	6	0	1	636	1	636	0	1142
CPIJ010781-RA	CPIJ019910-RA	97.96	636	13	0	1	636	1	636	0	1103
CPIJ019910-RA	CPIJ010781-RA	97.96	636	13	0	1	636	1	636	0	1103
CPIJ014986-RA	CPIJ800066-RA	99.69	635	2	0	13	647	1	635	0	1162
CPIJ800066-RA	CPIJ014986-RA	99.69	635	2	0	1	635	13	647	0	1162
CPIJ014573-RA	CPIJ010524-RA	95.91	635	23	1	390	1021	261	895	0	1026
CPIJ014251-RA	CPIJ019425-RA	100	634	0	0	57	690	105	738	0	1171
CPIJ006377-RA	CPIJ019928-RA	96.53	634	18	4	612	1243	639	1270	0	1046
CPIJ019928-RA	CPIJ006377-RA	96.53	634	18	4	639	1270	612	1243	0	1046
CPIJ007678-RA	CPIJ016601-RA	100	633	0	0	1	633	1	633	0	1170
CPIJ016601-RA	CPIJ007678-RA	100	633	0	0	1	633	1	633	0	1170
CPIJ008932-RA	CPIJ013855-RA	98.89	633	6	1	57	688	101	733	0	1129
CPIJ013855-RA	CPIJ008932-RA	98.89	633	6	1	101	733	57	688	0	1129
CPIJ012718-RA	CPIJ018957-RA	98.58	632	8	1	1	631	1	632	0	1116
CPIJ018957-RA	CPIJ012718-RA	98.58	632	8	1	1	632	1	631	0	1116
CPIJ007199-RA	CPIJ007200-RA	99.68	628	0	2	1	627	1	627	0	1147
CPIJ007200-RA	CPIJ007199-RA	99.68	628	0	2	1	627	1	627	0	1147
CPIJ010329-RA	CPIJ010330-RA	99.84	627	1	0	2686	3312	1	627	0	1153
CPIJ010330-RA	CPIJ010329-RA	99.84	627	1	0	1	627	2686	3312	0	1153
CPIJ019688-RA	CPIJ019686-RA	100	626	0	0	157	782	7	632	0	1157
CPIJ012844-RA	CPIJ012845-RA	98.4	626	10	0	20	645	1	626	0	1101
CPIJ012845-RA	CPIJ012844-RA	98.4	626	10	0	1	626	20	645	0	1101
CPIJ015593-RA	CPIJ019889-RA	99.68	624	2	0	1204	1827	970	1593	0	1142
CPIJ019889-RA	CPIJ015593-RA	99.68	624	2	0	970	1593	1204	1827	0	1142
CPIJ012281-RA	CPIJ018786-RA	99.52	624	3	0	1	624	1	624	0	1136
CPIJ018786-RA	CPIJ012281-RA	99.52	624	3	0	1	624	1	624	0	1136
CPIJ007250-RA	CPIJ008198-RA	99.2	624	4	1	254	876	1	624	0	1123
CPIJ008198-RA	CPIJ007250-RA	99.2	624	4	1	1	624	254	876	0	1123
CPIJ004833-RA	CPIJ018355-RA	98.88	624	7	0	604	1227	1	624	0	1114
CPIJ018355-RA	CPIJ004833-RA	98.88	624	7	0	1	624	604	1227	0	1114
CPIJ005117-RA	CPIJ017649-RA	99.2	623	5	0	19	641	4	626	0	1123
CPIJ018924-RA	CPIJ016400-RA	96.95	623	19	0	8	630	2360	2982	0	1046
CPIJ005240-RA	CPIJ018915-RA	95.18	623	26	4	1	621	1	621	0	981
CPIJ018915-RA	CPIJ005240-RA	95.18	623	26	4	1	621	1	621	0	981
CPIJ010085-RA	CPIJ019278-RA	97.27	622	15	2	101	721	347	967	0	1053
CPIJ019278-RA	CPIJ010085-RA	97.27	622	15	2	347	967	101	721	0	1053
CPIJ005169-RA	CPIJ005170-RA	99.68	621	2	0	7	627	349	969	0	1136
CPIJ005170-RA	CPIJ005169-RA	99.68	621	2	0	349	969	7	627	0	1136
CPIJ008037-RA	CPIJ018732-RA	99.36	621	4	0	661	1281	19	639	0	1125
CPIJ018732-RA	CPIJ008037-RA	99.36	621	4	0	19	639	661	1281	0	1125
CPIJ018044-RA	CPIJ020035-RA	99.19	621	5	0	1	621	184	804	0	1120
CPIJ005211-RA	CPIJ005213-RA	96.77	619	20	0	1	619	1159	1777	0	1033
CPIJ013474-RA	CPIJ018171-RA	98.71	618	3	5	1	613	1	618	0	1092
CPIJ018171-RA	CPIJ013474-RA	98.71	618	3	5	1	618	1	613	0	1092
CPIJ015244-RA	CPIJ015245-RA	99.03	617	4	2	1	616	1	616	0	1105
CPIJ015245-RA	CPIJ015244-RA	99.03	617	4	2	1	616	1	616	0	1105
CPIJ001332-RA	CPIJ002585-RA	97.89	617	8	2	360	976	699	1310	0	1062
CPIJ002585-RA	CPIJ001332-RA	97.89	617	8	2	699	1310	360	976	0	1062
CPIJ002907-RA	CPIJ002908-RA	100	616	0	0	433	1048	993	378	0	1138
CPIJ002908-RA	CPIJ002907-RA	100	616	0	0	378	993	1048	433	0	1138
CPIJ016382-RA	CPIJ016383-RA	98.86	616	5	2	1	615	1	615	0	1098
CPIJ016383-RA	CPIJ016382-RA	98.86	616	5	2	1	615	1	615	0	1098
CPIJ010845-RA	CPIJ019783-RA	98.05	616	3	7	748	1357	43	655	0	1062
CPIJ019783-RA	CPIJ010845-RA	98.05	616	3	7	43	655	748	1357	0	1062
CPIJ017144-RA	CPIJ019956-RA	95.62	616	27	0	2715	3330	834	1449	0	989
CPIJ019956-RA	CPIJ017144-RA	95.62	616	27	0	834	1449	2715	3330	0	989
CPIJ013983-RA	CPIJ019726-RA	98.7	615	8	0	430	1044	907	1521	0	1092
CPIJ019726-RA	CPIJ013983-RA	98.7	615	8	0	907	1521	430	1044	0	1092
CPIJ019324-RA	CPIJ012179-RA	95.28	615	27	2	284	897	221	834	0	974
CPIJ002338-RA	CPIJ007525-RA	99.02	613	4	2	1	612	1	612	0	1098
CPIJ007525-RA	CPIJ002338-RA	99.02	613	4	2	1	612	1	612	0	1098
CPIJ004884-RA	CPIJ008198-RA	99.18	612	5	0	1	612	1	612	0	1103
CPIJ008336-RA	CPIJ016459-RA	99.18	612	4	1	252	862	296	907	0	1101
CPIJ016459-RA	CPIJ008336-RA	99.18	612	4	1	296	907	252	862	0	1101
CPIJ006193-RA	CPIJ015838-RA	98.53	612	9	0	1	612	1	612	0	1081
CPIJ015838-RA	CPIJ006193-RA	98.53	612	9	0	1	612	1	612	0	1081
CPIJ012382-RA	CPIJ012427-RA	98.2	612	0	11	143	743	198	809	0	1059
CPIJ005636-RA	CPIJ005638-RA	95.42	612	24	4	1	610	1	610	0	972
CPIJ005638-RA	CPIJ005636-RA	95.42	612	24	4	1	610	1	610	0	972
CPIJ007439-RA	CPIJ017958-RA	99.51	610	3	0	519	1128	42	651	0	1110
CPIJ017958-RA	CPIJ007439-RA	99.51	610	3	0	42	651	519	1128	0	1110
CPIJ005216-RA	CPIJ013555-RA	99.02	610	4	2	550	1158	937	1545	0	1092
CPIJ013555-RA	CPIJ005216-RA	99.02	610	4	2	937	1545	550	1158	0	1092
CPIJ001424-RA	CPIJ016555-RA	98.69	609	8	0	118	726	271	879	0	1081
CPIJ016555-RA	CPIJ001424-RA	98.69	609	8	0	271	879	118	726	0	1081
CPIJ009425-RA	CPIJ014465-RA	96.05	608	11	8	1	596	1	607	0	977
CPIJ014465-RA	CPIJ009425-RA	96.05	608	11	8	1	607	1	596	0	977
CPIJ017083-RA	CPIJ017084-RA	99.18	607	2	3	349	955	3490	4093	0	1090
CPIJ017084-RA	CPIJ017083-RA	99.18	607	2	3	3490	4093	349	955	0	1090
CPIJ010989-RA	CPIJ802052-RA	98.68	607	7	1	914	1519	59	665	0	1075
CPIJ802052-RA	CPIJ010989-RA	98.68	607	7	1	59	665	914	1519	0	1075
CPIJ010236-RA	CPIJ016117-RA	98.19	607	11	0	96	702	192	798	0	1061
CPIJ016117-RA	CPIJ010236-RA	98.19	607	11	0	192	798	96	702	0	1061
CPIJ015726-RA	CPIJ015727-RA	99.83	606	1	0	1	606	1	606	0	1114
CPIJ015727-RA	CPIJ015726-RA	99.83	606	1	0	1	606	1	606	0	1114
CPIJ008982-RA	CPIJ009083-RA	98.51	606	8	1	1	606	1	605	0	1068
CPIJ015449-RA	CPIJ016098-RA	97.03	606	18	0	49	654	25	630	0	1020
CPIJ016098-RA	CPIJ015449-RA	97.03	606	18	0	25	630	49	654	0	1020
CPIJ010489-RA	CPIJ010490-RA	99.34	605	4	0	1374	1978	123	727	0	1096
CPIJ010490-RA	CPIJ010489-RA	99.34	605	4	0	123	727	1374	1978	0	1096
CPIJ009083-RA	CPIJ012775-RA	98.68	605	8	0	1	605	242	846	0	1074
CPIJ012775-RA	CPIJ009083-RA	98.68	605	8	0	242	846	1	605	0	1074
CPIJ012689-RA	CPIJ009083-RA	98.51	605	9	0	1	605	1	605	0	1068
CPIJ008169-RA	CPIJ015806-RA	98.68	604	6	2	633	1235	1	603	0	1070
CPIJ015806-RA	CPIJ008169-RA	98.68	604	6	2	1	603	633	1235	0	1070
CPIJ006329-RA	CPIJ802130-RA	96.85	604	1	6	1	604	1	586	0	994
CPIJ802130-RA	CPIJ006329-RA	96.85	604	1	6	1	586	1	604	0	994
CPIJ004951-RA	CPIJ020208-RA	99.17	603	4	1	36	638	163	764	0	1085
CPIJ020208-RA	CPIJ004951-RA	99.17	603	4	1	163	764	36	638	0	1085
CPIJ004650-RA	CPIJ004651-RA	99.5	602	0	1	1	602	1	599	0	1092
CPIJ004651-RA	CPIJ004650-RA	99.5	602	0	1	1	599	1	602	0	1092
CPIJ011197-RA	CPIJ011198-RA	98.67	602	8	0	43	644	784	1385	0	1068
CPIJ011198-RA	CPIJ011197-RA	98.67	602	8	0	784	1385	43	644	0	1068
CPIJ008323-RA	CPIJ020126-RA	96.51	602	18	3	237	836	125	725	0	992
CPIJ020126-RA	CPIJ008323-RA	96.51	602	18	3	125	725	237	836	0	992
CPIJ004464-RA	CPIJ004467-RA	100	600	0	0	1	600	1	600	0	1109
CPIJ004467-RA	CPIJ004464-RA	100	600	0	0	1	600	1	600	0	1109
CPIJ020105-RA	CPIJ801584-RA	99.5	600	3	0	1	600	1	600	0	1092
CPIJ801584-RA	CPIJ020105-RA	99.5	600	3	0	1	600	1	600	0	1092
CPIJ011790-RA	CPIJ013654-RA	99	600	6	0	1	600	1	600	0	1075
CPIJ013654-RA	CPIJ011790-RA	99	600	6	0	1	600	1	600	0	1075
CPIJ017272-RA	CPIJ019656-RA	98.33	600	9	1	331	930	101	699	0	1051
CPIJ019656-RA	CPIJ017272-RA	98.33	600	9	1	101	699	331	930	0	1051
CPIJ013547-RA	CPIJ018124-RA	95.32	598	17	9	598	1188	559	1152	0	939
CPIJ018124-RA	CPIJ013547-RA	95.32	598	17	9	559	1152	598	1188	0	939
CPIJ008538-RA	CPIJ010553-RA	98.32	597	9	1	1	596	1	597	0	1046
CPIJ010553-RA	CPIJ008538-RA	98.32	597	9	1	1	597	1	596	0	1046
CPIJ010086-RA	CPIJ019277-RA	95.64	597	20	5	1	596	1	592	0	953
CPIJ019277-RA	CPIJ010086-RA	95.64	597	20	5	1	592	1	596	0	953
CPIJ013454-RA	CPIJ016072-RA	99.83	595	1	0	1671	2265	255	849	0	1094
CPIJ016072-RA	CPIJ013454-RA	99.83	595	1	0	255	849	1671	2265	0	1094
CPIJ013188-RA	CPIJ018027-RA	97.14	594	17	0	1	594	61	654	0	1003
CPIJ018027-RA	CPIJ013188-RA	97.14	594	17	0	61	654	1	594	0	1003
CPIJ010522-RA	CPIJ013071-RA	96.97	594	16	2	1110	1702	720	1312	0	996
CPIJ013071-RA	CPIJ010522-RA	96.97	594	16	2	720	1312	1110	1702	0	996
CPIJ008054-RA	CPIJ008055-RA	99.66	593	2	0	363	955	1296	1888	0	1085
CPIJ008055-RA	CPIJ008054-RA	99.66	593	2	0	1296	1888	363	955	0	1085
CPIJ004871-RA	CPIJ018595-RA	98.99	593	6	0	1	593	1	593	0	1062
CPIJ018595-RA	CPIJ004871-RA	98.99	593	6	0	1	593	1	593	0	1062
CPIJ012495-RA	CPIJ019462-RA	99.16	592	5	0	81	672	15	606	0	1066
CPIJ019462-RA	CPIJ012495-RA	99.16	592	5	0	15	606	81	672	0	1066
CPIJ014956-RA	CPIJ014957-RA	97.47	592	13	2	49	639	7	597	0	1009
CPIJ014957-RA	CPIJ014956-RA	97.47	592	13	2	7	597	49	639	0	1009
CPIJ014654-RA	CPIJ014655-RA	100	590	0	0	242	831	437	1026	0	1090
CPIJ014655-RA	CPIJ014654-RA	100	590	0	0	437	1026	242	831	0	1090
CPIJ013031-RA	CPIJ016243-RA	98.14	590	9	2	1	589	1	589	0	1027
CPIJ016243-RA	CPIJ013031-RA	98.14	590	9	2	1	589	1	589	0	1027
CPIJ000435-RA	CPIJ014851-RA	97.62	589	10	2	439	1023	37	625	0	1007
CPIJ005547-RA	CPIJ007127-RA	97.45	589	15	0	1	589	1024	1612	0	1005
CPIJ007127-RA	CPIJ005547-RA	97.45	589	15	0	1024	1612	1	589	0	1005
CPIJ011056-RA	CPIJ018797-RA	96.94	589	18	0	60	648	360	948	0	989
CPIJ039655-RA	CPIJ039607-RA	95.76	589	8	6	1	574	1	587	0	933
CPIJ012147-RA	CPIJ019564-RA	100	588	0	0	148	735	1	588	0	1086
CPIJ019564-RA	CPIJ012147-RA	100	588	0	0	1	588	148	735	0	1086
CPIJ014501-RA	CPIJ014502-RA	98.81	588	7	0	187	774	1	588	0	1048
CPIJ014502-RA	CPIJ014501-RA	98.81	588	7	0	1	588	187	774	0	1048
CPIJ039577-RA	CPIJ039799-RA	100	587	0	0	1	587	1	587	0	1085
CPIJ039588-RA	CPIJ039799-RA	100	587	0	0	1	587	1	587	0	1085
CPIJ039598-RA	CPIJ039607-RA	100	587	0	0	1	587	1	587	0	1085
CPIJ039607-RA	CPIJ039598-RA	100	587	0	0	1	587	1	587	0	1085
CPIJ039615-RA	CPIJ039799-RA	100	587	0	0	1	587	1	587	0	1085
CPIJ039671-RA	CPIJ039799-RA	100	587	0	0	1	587	1	587	0	1085
CPIJ039731-RA	CPIJ039799-RA	100	587	0	0	1	587	1	587	0	1085
CPIJ039770-RA	CPIJ039799-RA	100	587	0	0	1	587	1	587	0	1085
CPIJ039799-RA	CPIJ039770-RA	100	587	0	0	1	587	1	587	0	1085
CPIJ006833-RA	CPIJ006834-RA	99.83	587	1	0	16	602	832	1418	0	1079
CPIJ006834-RA	CPIJ006833-RA	99.83	587	1	0	832	1418	16	602	0	1079
CPIJ039571-RA	CPIJ039799-RA	99.83	587	1	0	1	587	1	587	0	1079
CPIJ039635-RA	CPIJ039607-RA	99.83	587	1	0	1	587	1	587	0	1079
CPIJ039636-RA	CPIJ039759-RA	99.66	587	2	0	1	587	1	587	0	1074
CPIJ039759-RA	CPIJ039636-RA	99.66	587	2	0	1	587	1	587	0	1074
CPIJ039547-RA	CPIJ039677-RA	99.49	587	3	0	1	587	1	587	0	1068
CPIJ039677-RA	CPIJ039799-RA	99.49	587	3	0	1	587	1	587	0	1068
CPIJ009122-RA	CPIJ013296-RA	96.25	587	22	0	41	627	8	594	0	963
CPIJ013296-RA	CPIJ009122-RA	96.25	587	22	0	8	594	41	627	0	963
CPIJ016280-RA	CPIJ014846-RA	99.49	585	3	0	286	870	1	585	0	1064
CPIJ017762-RA	CPIJ018132-RA	98.97	585	6	0	15	599	408	992	0	1048
CPIJ018132-RA	CPIJ017762-RA	98.97	585	6	0	408	992	15	599	0	1048
CPIJ007594-RA	CPIJ017894-RA	98.97	584	6	0	11	594	671	1254	0	1046
CPIJ014163-RA	CPIJ017193-RA	98.28	583	10	0	88	670	1	583	0	1022
CPIJ017193-RA	CPIJ014163-RA	98.28	583	10	0	1	583	88	670	0	1022
CPIJ015498-RA	CPIJ015051-RA	95.03	583	11	9	66	648	342	906	0	900
CPIJ011974-RA	CPIJ018372-RA	100	582	0	0	1042	1623	1	582	0	1075
CPIJ018372-RA	CPIJ011974-RA	100	582	0	0	1	582	1042	1623	0	1075
CPIJ011361-RA	CPIJ013010-RA	98.63	582	7	1	960	1541	523	1103	0	1029
CPIJ013010-RA	CPIJ011361-RA	98.63	582	7	1	523	1103	960	1541	0	1029
CPIJ014494-RA	CPIJ020120-RA	97.42	581	14	1	124	703	7	587	0	989
CPIJ020120-RA	CPIJ014494-RA	97.42	581	14	1	7	587	124	703	0	989
CPIJ005200-RA	CPIJ018561-RA	98.28	580	4	2	1	580	163	736	0	1011
CPIJ018561-RA	CPIJ005200-RA	98.28	580	4	2	163	736	1	580	0	1011
CPIJ019422-RA	CPIJ019557-RA	97.59	580	5	2	190	760	64	643	0	985
CPIJ019557-RA	CPIJ019422-RA	97.59	580	5	2	64	643	190	760	0	985
CPIJ018571-RA	CPIJ005210-RA	96.38	580	20	1	1	579	1069	1648	0	953
CPIJ001293-RA	CPIJ016063-RA	100	579	0	0	1	579	1	579	0	1070
CPIJ016063-RA	CPIJ001293-RA	100	579	0	0	1	579	1	579	0	1070
CPIJ014962-RA	CPIJ017834-RA	99.31	579	1	3	349	924	1081	1659	0	1044
CPIJ017834-RA	CPIJ014962-RA	99.31	579	1	3	1081	1659	349	924	0	1044
CPIJ017352-RA	CPIJ018855-RA	98.79	579	7	0	1	579	1438	2016	0	1031
CPIJ018855-RA	CPIJ017352-RA	98.79	579	7	0	1438	2016	1	579	0	1031
CPIJ012921-RA	CPIJ018190-RA	96.72	579	10	3	910	1488	346	915	0	955
CPIJ018190-RA	CPIJ012921-RA	96.72	579	10	3	346	915	910	1488	0	955
CPIJ010373-RA	CPIJ019319-RA	98.96	577	6	0	378	954	201	777	0	1033
CPIJ019319-RA	CPIJ010373-RA	98.96	577	6	0	201	777	378	954	0	1033
CPIJ015755-RA	CPIJ802281-RA	100	576	0	0	1	576	1	576	0	1064
CPIJ802281-RA	CPIJ015755-RA	100	576	0	0	1	576	1	576	0	1064
CPIJ007748-RA	CPIJ020231-RA	99.65	576	2	0	1	576	1	576	0	1053
CPIJ020231-RA	CPIJ007748-RA	99.65	576	2	0	1	576	1	576	0	1053
CPIJ011948-RA	CPIJ020067-RA	98.78	576	7	0	1	576	1	576	0	1026
CPIJ020067-RA	CPIJ011948-RA	98.78	576	7	0	1	576	1	576	0	1026
CPIJ013762-RA	CPIJ013763-RA	98.44	576	7	2	1	576	1	574	0	1013
CPIJ013763-RA	CPIJ013762-RA	98.44	576	7	2	1	574	1	576	0	1013
CPIJ017667-RA	CPIJ019060-RA	97.74	576	13	0	4	579	754	1329	0	992
CPIJ015161-RA	CPIJ015162-RA	98.26	574	7	3	262	832	123	696	0	1002
CPIJ015162-RA	CPIJ015161-RA	98.26	574	7	3	123	696	262	832	0	1002
CPIJ014024-RA	CPIJ014025-RA	98.08	574	11	0	1	574	1	574	0	1000
CPIJ014025-RA	CPIJ014024-RA	98.08	574	11	0	1	574	1	574	0	1000
CPIJ019949-RA	CPIJ801676-RA	97.03	573	17	0	1	573	1	573	0	965
CPIJ801676-RA	CPIJ019949-RA	97.03	573	17	0	1	573	1	573	0	965
CPIJ006205-RA	CPIJ019359-RA	95.81	573	24	0	622	1194	67	639	0	926
CPIJ020199-RA	CPIJ800181-RA	98.78	572	7	0	556	1127	322	893	0	1018
CPIJ800181-RA	CPIJ020199-RA	98.78	572	7	0	322	893	556	1127	0	1018
CPIJ019572-RA	CPIJ020053-RA	98.43	572	9	0	92	663	116	687	0	1007
CPIJ020053-RA	CPIJ019572-RA	98.43	572	9	0	116	687	92	663	0	1007
CPIJ001782-RA	CPIJ001783-RA	100	570	0	0	2404	2973	40	609	0	1053
CPIJ001783-RA	CPIJ001782-RA	100	570	0	0	40	609	2404	2973	0	1053
CPIJ019862-RA	CPIJ010291-RA	97.89	569	4	7	1	564	1313	1878	0	977
CPIJ016291-RA	CPIJ020013-RA	98.42	568	8	1	1	568	1	567	0	998
CPIJ020013-RA	CPIJ016291-RA	98.42	568	8	1	1	567	1	568	0	998
CPIJ016770-RA	CPIJ016771-RA	95.6	568	23	2	1	567	1	567	0	909
CPIJ016771-RA	CPIJ016770-RA	95.6	568	23	2	1	567	1	567	0	909
CPIJ802409-RA	CPIJ802411-RA	95.41	567	26	0	1	567	1	567	0	904
CPIJ002984-RA	CPIJ002985-RA	98.94	566	6	0	6	571	57	622	0	1013
CPIJ002985-RA	CPIJ002984-RA	98.94	566	6	0	57	622	6	571	0	1013
CPIJ018495-RA	CPIJ019937-RA	98.23	566	7	3	20	584	8	571	0	987
CPIJ019937-RA	CPIJ018495-RA	98.23	566	7	3	8	571	20	584	0	987
CPIJ007599-RA	CPIJ018369-RA	95.58	565	18	6	67	627	39	600	0	898
CPIJ018369-RA	CPIJ007599-RA	95.58	565	18	6	39	600	67	627	0	898
CPIJ017104-RA	CPIJ017905-RA	99.65	564	2	0	1	564	1	564	0	1031
CPIJ017905-RA	CPIJ017104-RA	99.65	564	2	0	1	564	1	564	0	1031
CPIJ004589-RA	CPIJ016934-RA	95.74	564	24	0	1	564	1	564	0	909
CPIJ016934-RA	CPIJ004589-RA	95.74	564	24	0	1	564	1	564	0	909
CPIJ008692-RA	CPIJ009881-RA	99.11	563	4	1	371	932	451	1013	0	1011
CPIJ009881-RA	CPIJ008692-RA	99.11	563	4	1	451	1013	371	932	0	1011
CPIJ016767-RA	CPIJ005630-RA	96.63	563	17	2	1	562	5797	6358	0	933
CPIJ000789-RA	CPIJ019441-RA	99.64	562	2	0	75	636	987	1548	0	1027
CPIJ019441-RA	CPIJ000789-RA	99.64	562	2	0	987	1548	75	636	0	1027
CPIJ016694-RA	CPIJ020170-RA	98.93	562	3	1	2155	2716	7	565	0	1002
CPIJ020170-RA	CPIJ016694-RA	98.93	562	3	1	7	565	2155	2716	0	1002
CPIJ014567-RA	CPIJ014569-RA	100	561	0	0	82	642	391	951	0	1037
CPIJ014569-RA	CPIJ014567-RA	100	561	0	0	391	951	82	642	0	1037
CPIJ007927-RA	CPIJ011389-RA	97.86	561	12	0	4	564	340	900	0	970
CPIJ011389-RA	CPIJ007927-RA	97.86	561	12	0	340	900	4	564	0	970
CPIJ010706-RA	CPIJ020050-RA	97.5	561	8	3	7	567	28	582	0	953
CPIJ020050-RA	CPIJ010706-RA	97.5	561	8	3	28	582	7	567	0	953
CPIJ015598-RA	CPIJ013425-RA	96.79	561	16	2	329	888	1261	702	0	935
CPIJ011240-RA	CPIJ015082-RA	96.43	561	20	0	100	660	13	573	0	926
CPIJ015082-RA	CPIJ011240-RA	96.43	561	20	0	13	573	100	660	0	926
CPIJ003960-RA	CPIJ003961-RA	100	560	0	0	1	560	379	938	0	1035
CPIJ003961-RA	CPIJ003960-RA	100	560	0	0	379	938	1	560	0	1035
CPIJ004791-RA	CPIJ008507-RA	100	560	0	0	65	624	128	687	0	1035
CPIJ008507-RA	CPIJ004791-RA	100	560	0	0	128	687	65	624	0	1035
CPIJ005631-RA	CPIJ016765-RA	99.64	560	2	0	1	560	1	560	0	1024
CPIJ016765-RA	CPIJ005631-RA	99.64	560	2	0	1	560	1	560	0	1024
CPIJ004466-RA	CPIJ017632-RA	98.39	559	7	2	1033	1590	583	1140	0	981
CPIJ017632-RA	CPIJ004466-RA	98.39	559	7	2	583	1140	1033	1590	0	981
CPIJ015116-RA	CPIJ015702-RA	100	558	0	0	748	1305	46	603	0	1031
CPIJ015702-RA	CPIJ015116-RA	100	558	0	0	46	603	748	1305	0	1031
CPIJ006333-RA	CPIJ012198-RA	99.64	558	2	0	691	1248	529	1086	0	1020
CPIJ007332-RA	CPIJ017518-RA	99.1	558	4	1	73	629	1	558	0	1002
CPIJ017518-RA	CPIJ007332-RA	99.1	558	4	1	1	558	73	629	0	1002
CPIJ001440-RA	CPIJ001442-RA	96.42	558	8	5	1	546	1	558	0	909
CPIJ001442-RA	CPIJ001440-RA	96.42	558	8	5	1	558	1	546	0	909
CPIJ016594-RA	CPIJ015702-RA	100	557	0	0	14	570	47	603	0	1029
CPIJ000585-RA	CPIJ006980-RA	99.82	557	1	0	41	597	416	972	0	1024
CPIJ014984-RA	CPIJ016485-RA	98.74	557	7	0	1	557	1	557	0	990
CPIJ016485-RA	CPIJ014984-RA	98.74	557	7	0	1	557	1	557	0	990
CPIJ003714-RA	CPIJ005761-RA	97.13	557	13	2	475	1031	1	554	0	937
CPIJ005761-RA	CPIJ003714-RA	97.13	557	13	2	1	554	475	1031	0	937
CPIJ011152-RA	CPIJ001819-RA	96.94	556	17	0	1	556	1	556	0	933
CPIJ009864-RA	CPIJ009889-RA	95.68	556	9	3	807	1347	201	756	0	880
CPIJ009889-RA	CPIJ009864-RA	95.68	556	9	3	201	756	807	1347	0	880
CPIJ007418-RA	CPIJ018407-RA	95.14	556	25	2	187	741	1	555	0	876
CPIJ018407-RA	CPIJ007418-RA	95.14	556	25	2	1	555	187	741	0	876
CPIJ006445-RA	CPIJ014624-RA	98.56	555	8	0	1	555	1	555	0	981
CPIJ014624-RA	CPIJ006445-RA	98.56	555	8	0	1	555	1	555	0	981
CPIJ010089-RA	CPIJ019274-RA	96.58	555	19	0	87	641	168	722	0	920
CPIJ019274-RA	CPIJ010089-RA	96.58	555	19	0	168	722	87	641	0	920
CPIJ013947-RA	CPIJ013951-RA	99.46	554	2	1	15	567	560	1113	0	1005
CPIJ013951-RA	CPIJ013947-RA	99.46	554	2	1	560	1113	15	567	0	1005
CPIJ006754-RA	CPIJ020062-RA	96.03	554	22	0	1	554	4	557	0	902
CPIJ020062-RA	CPIJ006754-RA	96.03	554	22	0	4	557	1	554	0	902
CPIJ007545-RA	CPIJ019272-RA	96.93	553	15	2	1	552	1	552	0	926
CPIJ019272-RA	CPIJ007545-RA	96.93	553	15	2	1	552	1	552	0	926
CPIJ018789-RA	CPIJ008145-RA	99.82	552	1	0	10	561	265	816	0	1014
CPIJ015235-RA	CPIJ019246-RA	99.09	552	5	0	3424	3975	1	552	0	992
CPIJ019246-RA	CPIJ015235-RA	99.09	552	5	0	1	552	3424	3975	0	992
CPIJ015301-RA	CPIJ019955-RA	98.01	552	11	0	556	1107	154	705	0	959
CPIJ019955-RA	CPIJ015301-RA	98.01	552	11	0	154	705	556	1107	0	959
CPIJ011331-RA	CPIJ015166-RA	97.1	552	10	3	1	546	1	552	0	926
CPIJ015166-RA	CPIJ011331-RA	97.1	552	10	3	1	552	1	546	0	926
CPIJ012875-RA	CPIJ012876-RA	100	551	0	0	1	551	79	629	0	1018
CPIJ012876-RA	CPIJ012875-RA	100	551	0	0	79	629	1	551	0	1018
CPIJ006801-RA	CPIJ006804-RA	96.37	551	14	6	1	548	1	548	0	902
CPIJ006804-RA	CPIJ006801-RA	96.37	551	14	6	1	548	1	548	0	902
CPIJ013425-RA	CPIJ015522-RA	98.18	550	10	0	493	1042	385	934	0	961
CPIJ015522-RA	CPIJ013425-RA	98.18	550	10	0	385	934	493	1042	0	961
CPIJ011237-RA	CPIJ018152-RA	98.18	549	10	0	1	549	1	549	0	959
CPIJ018152-RA	CPIJ011237-RA	98.18	549	10	0	1	549	1	549	0	959
CPIJ016270-RA	CPIJ016841-RA	95.63	549	22	2	254	801	83	630	0	880
CPIJ012726-RA	CPIJ009826-RA	95.08	549	6	13	505	1032	820	1368	0	845
CPIJ004742-RA	CPIJ013419-RA	96.9	548	15	2	678	1224	405	951	0	917
CPIJ013419-RA	CPIJ004742-RA	96.9	548	15	2	405	951	678	1224	0	917
CPIJ014405-RA	CPIJ014918-RA	95.8	548	20	2	548	1092	2111	2658	0	881
CPIJ017101-RA	CPIJ017908-RA	99.82	547	1	0	12	558	3	549	0	1005
CPIJ017908-RA	CPIJ017101-RA	99.82	547	1	0	3	549	12	558	0	1005
CPIJ017654-RA	CPIJ017652-RA	97.44	547	12	2	1078	1623	1195	1740	0	931
CPIJ018577-RA	CPIJ019616-RA	95.98	547	19	2	168	711	846	1392	0	885
CPIJ006215-RA	CPIJ006214-RA	100	546	0	0	1	546	1018	473	0	1009
CPIJ019875-RA	CPIJ019874-RA	100	546	0	0	1	546	1019	474	0	1009
CPIJ002527-RA	CPIJ015863-RA	99.27	546	4	0	1	546	403	948	0	987
CPIJ015863-RA	CPIJ002527-RA	99.27	546	4	0	403	948	1	546	0	987
CPIJ017923-RA	CPIJ020284-RA	99.27	546	4	0	7	552	34	579	0	987
CPIJ020284-RA	CPIJ017923-RA	99.27	546	4	0	34	579	7	552	0	987
CPIJ015167-RA	CPIJ011331-RA	96.89	546	17	0	126	671	546	1091	0	915
CPIJ006793-RA	CPIJ017032-RA	99.82	545	1	0	23	567	2282	2826	0	1002
CPIJ017032-RA	CPIJ006793-RA	99.82	545	1	0	2282	2826	23	567	0	1002
CPIJ013463-RA	CPIJ018184-RA	99.82	544	0	1	1	544	346	888	0	998
CPIJ018184-RA	CPIJ013463-RA	99.82	544	0	1	346	888	1	544	0	998
CPIJ011402-RA	CPIJ015870-RA	99.26	544	4	0	982	1525	1090	1633	0	983
CPIJ015870-RA	CPIJ011402-RA	99.26	544	4	0	1090	1633	982	1525	0	983
CPIJ019204-RA	CPIJ019211-RA	99.82	543	1	0	1	543	1	543	0	998
CPIJ019211-RA	CPIJ019204-RA	99.82	543	1	0	1	543	1	543	0	998
CPIJ015515-RA	CPIJ016712-RA	98.9	543	6	0	1	543	1	543	0	970
CPIJ016712-RA	CPIJ015515-RA	98.9	543	6	0	1	543	1	543	0	970
CPIJ020104-RA	CPIJ015515-RA	98.53	543	8	0	1	543	1	543	0	959
CPIJ020082-RA	CPIJ800173-RA	95.4	543	25	0	5	547	980	1522	0	865
CPIJ800173-RA	CPIJ020082-RA	95.4	543	25	0	980	1522	5	547	0	865
CPIJ011202-RA	CPIJ012766-RA	100	542	0	0	495	1036	289	830	0	1002
CPIJ012766-RA	CPIJ011202-RA	100	542	0	0	289	830	495	1036	0	1002
CPIJ005617-RA	CPIJ018884-RA	99.08	542	5	0	17	558	122	663	0	974
CPIJ018884-RA	CPIJ005617-RA	99.08	542	5	0	122	663	17	558	0	974
CPIJ018742-RA	CPIJ018758-RA	98.89	542	4	2	1	540	148	689	0	966
CPIJ018758-RA	CPIJ018742-RA	98.89	542	4	2	148	689	1	540	0	966
CPIJ011805-RA	CPIJ018639-RA	98.52	541	8	0	955	1495	1	541	0	955
CPIJ018639-RA	CPIJ011805-RA	98.52	541	8	0	1	541	955	1495	0	955
[truncated: 1,688 more rows]
