# Supplementary material for: Genetic divergence between populations of feral and domestic forms of a mosquito disease vector assessed by transcriptomics
Source: PeerJ. 2015 Feb 26;3:e807. doi: 10.7717/peerj.807 (PMC4349049; doi:10.7717/peerj.807)
Supplement: Supplemental File S1 — Codon alignments generated in this study. [file peerj-03-807-s015.zip]

Archive with 26,304 entries (9,997 files):
- Price_Fonseca_2015_molestus-pipiens-alignments/
- Price_Fonseca_2015_molestus-pipiens-alignments/CPIJ000002.nt_ali.fasta
- __MACOSX/
- __MACOSX/Price_Fonseca_2015_molestus-pipiens-alignments/
- __MACOSX/Price_Fonseca_2015_molestus-pipiens-alignments/._CPIJ000002.nt_ali.fasta
- Price_Fonseca_2015_molestus-pipiens-alignments/CPIJ000004.nt_ali.fasta
- __MACOSX/Price_Fonseca_2015_molestus-pipiens-alignments/._CPIJ000004.nt_ali.fasta
- Price_Fonseca_2015_molestus-pipiens-alignments/CPIJ000005.nt_ali.fasta
- __MACOSX/Price_Fonseca_2015_molestus-pipiens-alignments/._CPIJ000005.nt_ali.fasta
- Price_Fonseca_2015_molestus-pipiens-alignments/CPIJ000006.nt_ali.fasta
- __MACOSX/Price_Fonseca_2015_molestus-pipiens-alignments/._CPIJ000006.nt_ali.fasta
- Price_Fonseca_2015_molestus-pipiens-alignments/CPIJ000008.nt_ali.fasta
- __MACOSX/Price_Fonseca_2015_molestus-pipiens-alignments/._CPIJ000008.nt_ali.fasta
- Price_Fonseca_2015_molestus-pipiens-alignments/CPIJ000009.nt_ali.fasta
- __MACOSX/Price_Fonseca_2015_molestus-pipiens-alignments/._CPIJ000009.nt_ali.fasta
- Price_Fonseca_2015_molestus-pipiens-alignments/CPIJ000010.nt_ali.fasta
- __MACOSX/Price_Fonseca_2015_molestus-pipiens-alignments/._CPIJ000010.nt_ali.fasta
- Price_Fonseca_2015_molestus-pipiens-alignments/CPIJ000011.nt_ali.fasta
- __MACOSX/Price_Fonseca_2015_molestus-pipiens-alignments/._CPIJ000011.nt_ali.fasta
- Price_Fonseca_2015_molestus-pipiens-alignments/CPIJ000012.nt_ali.fasta
- __MACOSX/Price_Fonseca_2015_molestus-pipiens-alignments/._CPIJ000012.nt_ali.fasta
- Price_Fonseca_2015_molestus-pipiens-alignments/CPIJ000014.nt_ali.fasta
- __MACOSX/Price_Fonseca_2015_molestus-pipiens-alignments/._CPIJ000014.nt_ali.fasta
- Price_Fonseca_2015_molestus-pipiens-alignments/CPIJ000015.nt_ali.fasta
- __MACOSX/Price_Fonseca_2015_molestus-pipiens-alignments/._CPIJ000015.nt_ali.fasta
- Price_Fonseca_2015_molestus-pipiens-alignments/CPIJ000016.nt_ali.fasta
- __MACOSX/Price_Fonseca_2015_molestus-pipiens-alignments/._CPIJ000016.nt_ali.fasta
- Price_Fonseca_2015_molestus-pipiens-alignments/CPIJ000017.nt_ali.fasta
- __MACOSX/Price_Fonseca_2015_molestus-pipiens-alignments/._CPIJ000017.nt_ali.fasta
- Price_Fonseca_2015_molestus-pipiens-alignments/CPIJ000019.nt_ali.fasta
- __MACOSX/Price_Fonseca_2015_molestus-pipiens-alignments/._CPIJ000019.nt_ali.fasta
- Price_Fonseca_2015_molestus-pipiens-alignments/CPIJ000020.nt_ali.fasta
- __MACOSX/Price_Fonseca_2015_molestus-pipiens-alignments/._CPIJ000020.nt_ali.fasta
- Price_Fonseca_2015_molestus-pipiens-alignments/CPIJ000021.nt_ali.fasta
- __MACOSX/Price_Fonseca_2015_molestus-pipiens-alignments/._CPIJ000021.nt_ali.fasta
- Price_Fonseca_2015_molestus-pipiens-alignments/CPIJ000022.nt_ali.fasta
- __MACOSX/Price_Fonseca_2015_molestus-pipiens-alignments/._CPIJ000022.nt_ali.fasta
- Price_Fonseca_2015_molestus-pipiens-alignments/CPIJ000023.nt_ali.fasta
- __MACOSX/Price_Fonseca_2015_molestus-pipiens-alignments/._CPIJ000023.nt_ali.fasta
- Price_Fonseca_2015_molestus-pipiens-alignments/CPIJ000024.nt_ali.fasta
- __MACOSX/Price_Fonseca_2015_molestus-pipiens-alignments/._CPIJ000024.nt_ali.fasta
- Price_Fonseca_2015_molestus-pipiens-alignments/CPIJ000025.nt_ali.fasta
- __MACOSX/Price_Fonseca_2015_molestus-pipiens-alignments/._CPIJ000025.nt_ali.fasta
- Price_Fonseca_2015_molestus-pipiens-alignments/CPIJ000027.nt_ali.fasta
- __MACOSX/Price_Fonseca_2015_molestus-pipiens-alignments/._CPIJ000027.nt_ali.fasta
- Price_Fonseca_2015_molestus-pipiens-alignments/CPIJ000029.nt_ali.fasta
- __MACOSX/Price_Fonseca_2015_molestus-pipiens-alignments/._CPIJ000029.nt_ali.fasta
- Price_Fonseca_2015_molestus-pipiens-alignments/CPIJ000030.nt_ali.fasta
- __MACOSX/Price_Fonseca_2015_molestus-pipiens-alignments/._CPIJ000030.nt_ali.fasta
- Price_Fonseca_2015_molestus-pipiens-alignments/CPIJ000031.nt_ali.fasta
- __MACOSX/Price_Fonseca_2015_molestus-pipiens-alignments/._CPIJ000031.nt_ali.fasta
- Price_Fonseca_2015_molestus-pipiens-alignments/CPIJ000032.nt_ali.fasta
- __MACOSX/Price_Fonseca_2015_molestus-pipiens-alignments/._CPIJ000032.nt_ali.fasta
- Price_Fonseca_2015_molestus-pipiens-alignments/CPIJ000033.nt_ali.fasta
- __MACOSX/Price_Fonseca_2015_molestus-pipiens-alignments/._CPIJ000033.nt_ali.fasta
- Price_Fonseca_2015_molestus-pipiens-alignments/CPIJ000034.nt_ali.fasta
- __MACOSX/Price_Fonseca_2015_molestus-pipiens-alignments/._CPIJ000034.nt_ali.fasta
- Price_Fonseca_2015_molestus-pipiens-alignments/CPIJ000037.nt_ali.fasta
- __MACOSX/Price_Fonseca_2015_molestus-pipiens-alignments/._CPIJ000037.nt_ali.fasta
- Price_Fonseca_2015_molestus-pipiens-alignments/CPIJ000038.nt_ali.fasta
- __MACOSX/Price_Fonseca_2015_molestus-pipiens-alignments/._CPIJ000038.nt_ali.fasta
- Price_Fonseca_2015_molestus-pipiens-alignments/CPIJ000039.nt_ali.fasta
- __MACOSX/Price_Fonseca_2015_molestus-pipiens-alignments/._CPIJ000039.nt_ali.fasta
- Price_Fonseca_2015_molestus-pipiens-alignments/CPIJ000040.nt_ali.fasta
- __MACOSX/Price_Fonseca_2015_molestus-pipiens-alignments/._CPIJ000040.nt_ali.fasta
- Price_Fonseca_2015_molestus-pipiens-alignments/CPIJ000041.nt_ali.fasta
- __MACOSX/Price_Fonseca_2015_molestus-pipiens-alignments/._CPIJ000041.nt_ali.fasta
- Price_Fonseca_2015_molestus-pipiens-alignments/CPIJ000043.nt_ali.fasta
- __MACOSX/Price_Fonseca_2015_molestus-pipiens-alignments/._CPIJ000043.nt_ali.fasta
- Price_Fonseca_2015_molestus-pipiens-alignments/CPIJ000045.nt_ali.fasta
- __MACOSX/Price_Fonseca_2015_molestus-pipiens-alignments/._CPIJ000045.nt_ali.fasta
- Price_Fonseca_2015_molestus-pipiens-alignments/CPIJ000047.nt_ali.fasta
- __MACOSX/Price_Fonseca_2015_molestus-pipiens-alignments/._CPIJ000047.nt_ali.fasta
- Price_Fonseca_2015_molestus-pipiens-alignments/CPIJ000049.nt_ali.fasta
- __MACOSX/Price_Fonseca_2015_molestus-pipiens-alignments/._CPIJ000049.nt_ali.fasta
- Price_Fonseca_2015_molestus-pipiens-alignments/CPIJ000050.nt_ali.fasta
- __MACOSX/Price_Fonseca_2015_molestus-pipiens-alignments/._CPIJ000050.nt_ali.fasta
- Price_Fonseca_2015_molestus-pipiens-alignments/CPIJ000052.nt_ali.fasta
- __MACOSX/Price_Fonseca_2015_molestus-pipiens-alignments/._CPIJ000052.nt_ali.fasta
- Price_Fonseca_2015_molestus-pipiens-alignments/CPIJ000053.nt_ali.fasta
- __MACOSX/Price_Fonseca_2015_molestus-pipiens-alignments/._CPIJ000053.nt_ali.fasta
- Price_Fonseca_2015_molestus-pipiens-alignments/CPIJ000054.nt_ali.fasta
- __MACOSX/Price_Fonseca_2015_molestus-pipiens-alignments/._CPIJ000054.nt_ali.fasta
- Price_Fonseca_2015_molestus-pipiens-alignments/CPIJ000055.nt_ali.fasta
- __MACOSX/Price_Fonseca_2015_molestus-pipiens-alignments/._CPIJ000055.nt_ali.fasta
- Price_Fonseca_2015_molestus-pipiens-alignments/CPIJ000056.nt_ali.fasta
- __MACOSX/Price_Fonseca_2015_molestus-pipiens-alignments/._CPIJ000056.nt_ali.fasta
- Price_Fonseca_2015_molestus-pipiens-alignments/CPIJ000057.nt_ali.fasta
- __MACOSX/Price_Fonseca_2015_molestus-pipiens-alignments/._CPIJ000057.nt_ali.fasta
- Price_Fonseca_2015_molestus-pipiens-alignments/CPIJ000058.nt_ali.fasta
- __MACOSX/Price_Fonseca_2015_molestus-pipiens-alignments/._CPIJ000058.nt_ali.fasta
- Price_Fonseca_2015_molestus-pipiens-alignments/CPIJ000059.nt_ali.fasta
- __MACOSX/Price_Fonseca_2015_molestus-pipiens-alignments/._CPIJ000059.nt_ali.fasta
- Price_Fonseca_2015_molestus-pipiens-alignments/CPIJ000060.nt_ali.fasta
- __MACOSX/Price_Fonseca_2015_molestus-pipiens-alignments/._CPIJ000060.nt_ali.fasta
- Price_Fonseca_2015_molestus-pipiens-alignments/CPIJ000062.nt_ali.fasta
- __MACOSX/Price_Fonseca_2015_molestus-pipiens-alignments/._CPIJ000062.nt_ali.fasta
- Price_Fonseca_2015_molestus-pipiens-alignments/CPIJ000063.nt_ali.fasta
- __MACOSX/Price_Fonseca_2015_molestus-pipiens-alignments/._CPIJ000063.nt_ali.fasta
- Price_Fonseca_2015_molestus-pipiens-alignments/CPIJ000065.nt_ali.fasta
- __MACOSX/Price_Fonseca_2015_molestus-pipiens-alignments/._CPIJ000065.nt_ali.fasta
- Price_Fonseca_2015_molestus-pipiens-alignments/CPIJ000066.nt_ali.fasta
- __MACOSX/Price_Fonseca_2015_molestus-pipiens-alignments/._CPIJ000066.nt_ali.fasta
- Price_Fonseca_2015_molestus-pipiens-alignments/CPIJ000068.nt_ali.fasta
- __MACOSX/Price_Fonseca_2015_molestus-pipiens-alignments/._CPIJ000068.nt_ali.fasta
- Price_Fonseca_2015_molestus-pipiens-alignments/CPIJ000069.nt_ali.fasta
- __MACOSX/Price_Fonseca_2015_molestus-pipiens-alignments/._CPIJ000069.nt_ali.fasta
- Price_Fonseca_2015_molestus-pipiens-alignments/CPIJ000070.nt_ali.fasta
- __MACOSX/Price_Fonseca_2015_molestus-pipiens-alignments/._CPIJ000070.nt_ali.fasta
- Price_Fonseca_2015_molestus-pipiens-alignments/CPIJ000071.nt_ali.fasta
- __MACOSX/Price_Fonseca_2015_molestus-pipiens-alignments/._CPIJ000071.nt_ali.fasta
- Price_Fonseca_2015_molestus-pipiens-alignments/CPIJ000073.nt_ali.fasta
- __MACOSX/Price_Fonseca_2015_molestus-pipiens-alignments/._CPIJ000073.nt_ali.fasta
- Price_Fonseca_2015_molestus-pipiens-alignments/CPIJ000075.nt_ali.fasta
- __MACOSX/Price_Fonseca_2015_molestus-pipiens-alignments/._CPIJ000075.nt_ali.fasta
- Price_Fonseca_2015_molestus-pipiens-alignments/CPIJ000077.nt_ali.fasta
- __MACOSX/Price_Fonseca_2015_molestus-pipiens-alignments/._CPIJ000077.nt_ali.fasta
- Price_Fonseca_2015_molestus-pipiens-alignments/CPIJ000080.nt_ali.fasta
- __MACOSX/Price_Fonseca_2015_molestus-pipiens-alignments/._CPIJ000080.nt_ali.fasta
- Price_Fonseca_2015_molestus-pipiens-alignments/CPIJ000081.nt_ali.fasta
- __MACOSX/Price_Fonseca_2015_molestus-pipiens-alignments/._CPIJ000081.nt_ali.fasta
- Price_Fonseca_2015_molestus-pipiens-alignments/CPIJ000083.nt_ali.fasta
- __MACOSX/Price_Fonseca_2015_molestus-pipiens-alignments/._CPIJ000083.nt_ali.fasta
- Price_Fonseca_2015_molestus-pipiens-alignments/CPIJ000084.nt_ali.fasta
- __MACOSX/Price_Fonseca_2015_molestus-pipiens-alignments/._CPIJ000084.nt_ali.fasta
- Price_Fonseca_2015_molestus-pipiens-alignments/CPIJ000087.nt_ali.fasta
- __MACOSX/Price_Fonseca_2015_molestus-pipiens-alignments/._CPIJ000087.nt_ali.fasta
- Price_Fonseca_2015_molestus-pipiens-alignments/CPIJ000088.nt_ali.fasta
- __MACOSX/Price_Fonseca_2015_molestus-pipiens-alignments/._CPIJ000088.nt_ali.fasta
- Price_Fonseca_2015_molestus-pipiens-alignments/CPIJ000089.nt_ali.fasta
- __MACOSX/Price_Fonseca_2015_molestus-pipiens-alignments/._CPIJ000089.nt_ali.fasta
- Price_Fonseca_2015_molestus-pipiens-alignments/CPIJ000090.nt_ali.fasta
- __MACOSX/Price_Fonseca_2015_molestus-pipiens-alignments/._CPIJ000090.nt_ali.fasta
- Price_Fonseca_2015_molestus-pipiens-alignments/CPIJ000095.nt_ali.fasta
- __MACOSX/Price_Fonseca_2015_molestus-pipiens-alignments/._CPIJ000095.nt_ali.fasta
- Price_Fonseca_2015_molestus-pipiens-alignments/CPIJ000096.nt_ali.fasta
- __MACOSX/Price_Fonseca_2015_molestus-pipiens-alignments/._CPIJ000096.nt_ali.fasta
- Price_Fonseca_2015_molestus-pipiens-alignments/CPIJ000097.nt_ali.fasta
- __MACOSX/Price_Fonseca_2015_molestus-pipiens-alignments/._CPIJ000097.nt_ali.fasta
- Price_Fonseca_2015_molestus-pipiens-alignments/CPIJ000098.nt_ali.fasta
- __MACOSX/Price_Fonseca_2015_molestus-pipiens-alignments/._CPIJ000098.nt_ali.fasta
- Price_Fonseca_2015_molestus-pipiens-alignments/CPIJ000099.nt_ali.fasta
- __MACOSX/Price_Fonseca_2015_molestus-pipiens-alignments/._CPIJ000099.nt_ali.fasta
- Price_Fonseca_2015_molestus-pipiens-alignments/CPIJ000101.nt_ali.fasta
- __MACOSX/Price_Fonseca_2015_molestus-pipiens-alignments/._CPIJ000101.nt_ali.fasta
- Price_Fonseca_2015_molestus-pipiens-alignments/CPIJ000104.nt_ali.fasta
- __MACOSX/Price_Fonseca_2015_molestus-pipiens-alignments/._CPIJ000104.nt_ali.fasta
- Price_Fonseca_2015_molestus-pipiens-alignments/CPIJ000105.nt_ali.fasta
- __MACOSX/Price_Fonseca_2015_molestus-pipiens-alignments/._CPIJ000105.nt_ali.fasta
- Price_Fonseca_2015_molestus-pipiens-alignments/CPIJ000106.nt_ali.fasta
- __MACOSX/Price_Fonseca_2015_molestus-pipiens-alignments/._CPIJ000106.nt_ali.fasta
- Price_Fonseca_2015_molestus-pipiens-alignments/CPIJ000109.nt_ali.fasta
- __MACOSX/Price_Fonseca_2015_molestus-pipiens-alignments/._CPIJ000109.nt_ali.fasta
- Price_Fonseca_2015_molestus-pipiens-alignments/CPIJ000110.nt_ali.fasta
- __MACOSX/Price_Fonseca_2015_molestus-pipiens-alignments/._CPIJ000110.nt_ali.fasta
- Price_Fonseca_2015_molestus-pipiens-alignments/CPIJ000111.nt_ali.fasta
- __MACOSX/Price_Fonseca_2015_molestus-pipiens-alignments/._CPIJ000111.nt_ali.fasta
- Price_Fonseca_2015_molestus-pipiens-alignments/CPIJ000112.nt_ali.fasta
- __MACOSX/Price_Fonseca_2015_molestus-pipiens-alignments/._CPIJ000112.nt_ali.fasta
- Price_Fonseca_2015_molestus-pipiens-alignments/CPIJ000113.nt_ali.fasta
- __MACOSX/Price_Fonseca_2015_molestus-pipiens-alignments/._CPIJ000113.nt_ali.fasta
- Price_Fonseca_2015_molestus-pipiens-alignments/CPIJ000114.nt_ali.fasta
- __MACOSX/Price_Fonseca_2015_molestus-pipiens-alignments/._CPIJ000114.nt_ali.fasta
- Price_Fonseca_2015_molestus-pipiens-alignments/CPIJ000115.nt_ali.fasta
- __MACOSX/Price_Fonseca_2015_molestus-pipiens-alignments/._CPIJ000115.nt_ali.fasta
- Price_Fonseca_2015_molestus-pipiens-alignments/CPIJ000116.nt_ali.fasta
- __MACOSX/Price_Fonseca_2015_molestus-pipiens-alignments/._CPIJ000116.nt_ali.fasta
- Price_Fonseca_2015_molestus-pipiens-alignments/CPIJ000117.nt_ali.fasta
- __MACOSX/Price_Fonseca_2015_molestus-pipiens-alignments/._CPIJ000117.nt_ali.fasta
- Price_Fonseca_2015_molestus-pipiens-alignments/CPIJ000118.nt_ali.fasta
- __MACOSX/Price_Fonseca_2015_molestus-pipiens-alignments/._CPIJ000118.nt_ali.fasta
- Price_Fonseca_2015_molestus-pipiens-alignments/CPIJ000119.nt_ali.fasta
- __MACOSX/Price_Fonseca_2015_molestus-pipiens-alignments/._CPIJ000119.nt_ali.fasta
- Price_Fonseca_2015_molestus-pipiens-alignments/CPIJ000120.nt_ali.fasta
- __MACOSX/Price_Fonseca_2015_molestus-pipiens-alignments/._CPIJ000120.nt_ali.fasta
- Price_Fonseca_2015_molestus-pipiens-alignments/CPIJ000121.nt_ali.fasta
- __MACOSX/Price_Fonseca_2015_molestus-pipiens-alignments/._CPIJ000121.nt_ali.fasta
- Price_Fonseca_2015_molestus-pipiens-alignments/CPIJ000123.nt_ali.fasta
- __MACOSX/Price_Fonseca_2015_molestus-pipiens-alignments/._CPIJ000123.nt_ali.fasta
- Price_Fonseca_2015_molestus-pipiens-alignments/CPIJ000124.nt_ali.fasta
- __MACOSX/Price_Fonseca_2015_molestus-pipiens-alignments/._CPIJ000124.nt_ali.fasta
- Price_Fonseca_2015_molestus-pipiens-alignments/CPIJ000125.nt_ali.fasta
- __MACOSX/Price_Fonseca_2015_molestus-pipiens-alignments/._CPIJ000125.nt_ali.fasta
- Price_Fonseca_2015_molestus-pipiens-alignments/CPIJ000127.nt_ali.fasta
- __MACOSX/Price_Fonseca_2015_molestus-pipiens-alignments/._CPIJ000127.nt_ali.fasta
- Price_Fonseca_2015_molestus-pipiens-alignments/CPIJ000128.nt_ali.fasta
- __MACOSX/Price_Fonseca_2015_molestus-pipiens-alignments/._CPIJ000128.nt_ali.fasta
- Price_Fonseca_2015_molestus-pipiens-alignments/CPIJ000129.nt_ali.fasta
- __MACOSX/Price_Fonseca_2015_molestus-pipiens-alignments/._CPIJ000129.nt_ali.fasta
- Price_Fonseca_2015_molestus-pipiens-alignments/CPIJ000130.nt_ali.fasta
- __MACOSX/Price_Fonseca_2015_molestus-pipiens-alignments/._CPIJ000130.nt_ali.fasta
- Price_Fonseca_2015_molestus-pipiens-alignments/CPIJ000131.nt_ali.fasta
- __MACOSX/Price_Fonseca_2015_molestus-pipiens-alignments/._CPIJ000131.nt_ali.fasta
- Price_Fonseca_2015_molestus-pipiens-alignments/CPIJ000133.nt_ali.fasta
- __MACOSX/Price_Fonseca_2015_molestus-pipiens-alignments/._CPIJ000133.nt_ali.fasta
- Price_Fonseca_2015_molestus-pipiens-alignments/CPIJ000134.nt_ali.fasta
- __MACOSX/Price_Fonseca_2015_molestus-pipiens-alignments/._CPIJ000134.nt_ali.fasta
- Price_Fonseca_2015_molestus-pipiens-alignments/CPIJ000135.nt_ali.fasta
- __MACOSX/Price_Fonseca_2015_molestus-pipiens-alignments/._CPIJ000135.nt_ali.fasta
- Price_Fonseca_2015_molestus-pipiens-alignments/CPIJ000136.nt_ali.fasta
- __MACOSX/Price_Fonseca_2015_molestus-pipiens-alignments/._CPIJ000136.nt_ali.fasta
- Price_Fonseca_2015_molestus-pipiens-alignments/CPIJ000138.nt_ali.fasta
- __MACOSX/Price_Fonseca_2015_molestus-pipiens-alignments/._CPIJ000138.nt_ali.fasta
- Price_Fonseca_2015_molestus-pipiens-alignments/CPIJ000139.nt_ali.fasta
- __MACOSX/Price_Fonseca_2015_molestus-pipiens-alignments/._CPIJ000139.nt_ali.fasta
- Price_Fonseca_2015_molestus-pipiens-alignments/CPIJ000143.nt_ali.fasta
- __MACOSX/Price_Fonseca_2015_molestus-pipiens-alignments/._CPIJ000143.nt_ali.fasta
- Price_Fonseca_2015_molestus-pipiens-alignments/CPIJ000144.nt_ali.fasta
- __MACOSX/Price_Fonseca_2015_molestus-pipiens-alignments/._CPIJ000144.nt_ali.fasta
- Price_Fonseca_2015_molestus-pipiens-alignments/CPIJ000145.nt_ali.fasta
- __MACOSX/Price_Fonseca_2015_molestus-pipiens-alignments/._CPIJ000145.nt_ali.fasta
- Price_Fonseca_2015_molestus-pipiens-alignments/CPIJ000146.nt_ali.fasta
- __MACOSX/Price_Fonseca_2015_molestus-pipiens-alignments/._CPIJ000146.nt_ali.fasta
- Price_Fonseca_2015_molestus-pipiens-alignments/CPIJ000147.nt_ali.fasta
- __MACOSX/Price_Fonseca_2015_molestus-pipiens-alignments/._CPIJ000147.nt_ali.fasta
- Price_Fonseca_2015_molestus-pipiens-alignments/CPIJ000150.nt_ali.fasta
- __MACOSX/Price_Fonseca_2015_molestus-pipiens-alignments/._CPIJ000150.nt_ali.fasta
- Price_Fonseca_2015_molestus-pipiens-alignments/CPIJ000151.nt_ali.fasta
- __MACOSX/Price_Fonseca_2015_molestus-pipiens-alignments/._CPIJ000151.nt_ali.fasta
- Price_Fonseca_2015_molestus-pipiens-alignments/CPIJ000152.nt_ali.fasta
- __MACOSX/Price_Fonseca_2015_molestus-pipiens-alignments/._CPIJ000152.nt_ali.fasta
- Price_Fonseca_2015_molestus-pipiens-alignments/CPIJ000153.nt_ali.fasta
- __MACOSX/Price_Fonseca_2015_molestus-pipiens-alignments/._CPIJ000153.nt_ali.fasta
- Price_Fonseca_2015_molestus-pipiens-alignments/CPIJ000155.nt_ali.fasta
- __MACOSX/Price_Fonseca_2015_molestus-pipiens-alignments/._CPIJ000155.nt_ali.fasta
- Price_Fonseca_2015_molestus-pipiens-alignments/CPIJ000156.nt_ali.fasta
- __MACOSX/Price_Fonseca_2015_molestus-pipiens-alignments/._CPIJ000156.nt_ali.fasta
- Price_Fonseca_2015_molestus-pipiens-alignments/CPIJ000157.nt_ali.fasta
- __MACOSX/Price_Fonseca_2015_molestus-pipiens-alignments/._CPIJ000157.nt_ali.fasta
- Price_Fonseca_2015_molestus-pipiens-alignments/CPIJ000160.nt_ali.fasta
- __MACOSX/Price_Fonseca_2015_molestus-pipiens-alignments/._CPIJ000160.nt_ali.fasta
- Price_Fonseca_2015_molestus-pipiens-alignments/CPIJ000161.nt_ali.fasta
- __MACOSX/Price_Fonseca_2015_molestus-pipiens-alignments/._CPIJ000161.nt_ali.fasta
- Price_Fonseca_2015_molestus-pipiens-alignments/CPIJ000162.nt_ali.fasta
- __MACOSX/Price_Fonseca_2015_molestus-pipiens-alignments/._CPIJ000162.nt_ali.fasta
- Price_Fonseca_2015_molestus-pipiens-alignments/CPIJ000163.nt_ali.fasta
- __MACOSX/Price_Fonseca_2015_molestus-pipiens-alignments/._CPIJ000163.nt_ali.fasta
- Price_Fonseca_2015_molestus-pipiens-alignments/CPIJ000164.nt_ali.fasta
- __MACOSX/Price_Fonseca_2015_molestus-pipiens-alignments/._CPIJ000164.nt_ali.fasta
- Price_Fonseca_2015_molestus-pipiens-alignments/CPIJ000169.nt_ali.fasta
- __MACOSX/Price_Fonseca_2015_molestus-pipiens-alignments/._CPIJ000169.nt_ali.fasta
- Price_Fonseca_2015_molestus-pipiens-alignments/CPIJ000172.nt_ali.fasta
- __MACOSX/Price_Fonseca_2015_molestus-pipiens-alignments/._CPIJ000172.nt_ali.fasta
- Price_Fonseca_2015_molestus-pipiens-alignments/CPIJ000173.nt_ali.fasta
- __MACOSX/Price_Fonseca_2015_molestus-pipiens-alignments/._CPIJ000173.nt_ali.fasta
- Price_Fonseca_2015_molestus-pipiens-alignments/CPIJ000175.nt_ali.fasta
- __MACOSX/Price_Fonseca_2015_molestus-pipiens-alignments/._CPIJ000175.nt_ali.fasta
- Price_Fonseca_2015_molestus-pipiens-alignments/CPIJ000176.nt_ali.fasta
- __MACOSX/Price_Fonseca_2015_molestus-pipiens-alignments/._CPIJ000176.nt_ali.fasta
- Price_Fonseca_2015_molestus-pipiens-alignments/CPIJ000177.nt_ali.fasta
- __MACOSX/Price_Fonseca_2015_molestus-pipiens-alignments/._CPIJ000177.nt_ali.fasta
- Price_Fonseca_2015_molestus-pipiens-alignments/CPIJ000178.nt_ali.fasta
- __MACOSX/Price_Fonseca_2015_molestus-pipiens-alignments/._CPIJ000178.nt_ali.fasta
- Price_Fonseca_2015_molestus-pipiens-alignments/CPIJ000179.nt_ali.fasta
- __MACOSX/Price_Fonseca_2015_molestus-pipiens-alignments/._CPIJ000179.nt_ali.fasta
- Price_Fonseca_2015_molestus-pipiens-alignments/CPIJ000180.nt_ali.fasta
- __MACOSX/Price_Fonseca_2015_molestus-pipiens-alignments/._CPIJ000180.nt_ali.fasta
- Price_Fonseca_2015_molestus-pipiens-alignments/CPIJ000181.nt_ali.fasta
- __MACOSX/Price_Fonseca_2015_molestus-pipiens-alignments/._CPIJ000181.nt_ali.fasta
- Price_Fonseca_2015_molestus-pipiens-alignments/CPIJ000182.nt_ali.fasta
- __MACOSX/Price_Fonseca_2015_molestus-pipiens-alignments/._CPIJ000182.nt_ali.fasta
- Price_Fonseca_2015_molestus-pipiens-alignments/CPIJ000183.nt_ali.fasta
- __MACOSX/Price_Fonseca_2015_molestus-pipiens-alignments/._CPIJ000183.nt_ali.fasta
- Price_Fonseca_2015_molestus-pipiens-alignments/CPIJ000184.nt_ali.fasta
- __MACOSX/Price_Fonseca_2015_molestus-pipiens-alignments/._CPIJ000184.nt_ali.fasta
- Price_Fonseca_2015_molestus-pipiens-alignments/CPIJ000185.nt_ali.fasta
- __MACOSX/Price_Fonseca_2015_molestus-pipiens-alignments/._CPIJ000185.nt_ali.fasta
- Price_Fonseca_2015_molestus-pipiens-alignments/CPIJ000186.nt_ali.fasta
- __MACOSX/Price_Fonseca_2015_molestus-pipiens-alignments/._CPIJ000186.nt_ali.fasta
- Price_Fonseca_2015_molestus-pipiens-alignments/CPIJ000187.nt_ali.fasta
- __MACOSX/Price_Fonseca_2015_molestus-pipiens-alignments/._CPIJ000187.nt_ali.fasta
- Price_Fonseca_2015_molestus-pipiens-alignments/CPIJ000188.nt_ali.fasta
- __MACOSX/Price_Fonseca_2015_molestus-pipiens-alignments/._CPIJ000188.nt_ali.fasta
- Price_Fonseca_2015_molestus-pipiens-alignments/CPIJ000189.nt_ali.fasta
- __MACOSX/Price_Fonseca_2015_molestus-pipiens-alignments/._CPIJ000189.nt_ali.fasta
- Price_Fonseca_2015_molestus-pipiens-alignments/CPIJ000190.nt_ali.fasta
- __MACOSX/Price_Fonseca_2015_molestus-pipiens-alignments/._CPIJ000190.nt_ali.fasta
- Price_Fonseca_2015_molestus-pipiens-alignments/CPIJ000191.nt_ali.fasta
- __MACOSX/Price_Fonseca_2015_molestus-pipiens-alignments/._CPIJ000191.nt_ali.fasta
- Price_Fonseca_2015_molestus-pipiens-alignments/CPIJ000192.nt_ali.fasta
- __MACOSX/Price_Fonseca_2015_molestus-pipiens-alignments/._CPIJ000192.nt_ali.fasta
- Price_Fonseca_2015_molestus-pipiens-alignments/CPIJ000193.nt_ali.fasta
- __MACOSX/Price_Fonseca_2015_molestus-pipiens-alignments/._CPIJ000193.nt_ali.fasta
- Price_Fonseca_2015_molestus-pipiens-alignments/CPIJ000194.nt_ali.fasta
- __MACOSX/Price_Fonseca_2015_molestus-pipiens-alignments/._CPIJ000194.nt_ali.fasta
- Price_Fonseca_2015_molestus-pipiens-alignments/CPIJ000195.nt_ali.fasta
- __MACOSX/Price_Fonseca_2015_molestus-pipiens-alignments/._CPIJ000195.nt_ali.fasta
- Price_Fonseca_2015_molestus-pipiens-alignments/CPIJ000196.nt_ali.fasta
- __MACOSX/Price_Fonseca_2015_molestus-pipiens-alignments/._CPIJ000196.nt_ali.fasta
- Price_Fonseca_2015_molestus-pipiens-alignments/CPIJ000198.nt_ali.fasta
- __MACOSX/Price_Fonseca_2015_molestus-pipiens-alignments/._CPIJ000198.nt_ali.fasta
- Price_Fonseca_2015_molestus-pipiens-alignments/CPIJ000199.nt_ali.fasta
- __MACOSX/Price_Fonseca_2015_molestus-pipiens-alignments/._CPIJ000199.nt_ali.fasta
- Price_Fonseca_2015_molestus-pipiens-alignments/CPIJ000200.nt_ali.fasta
- __MACOSX/Price_Fonseca_2015_molestus-pipiens-alignments/._CPIJ000200.nt_ali.fasta
- Price_Fonseca_2015_molestus-pipiens-alignments/CPIJ000201.nt_ali.fasta
- __MACOSX/Price_Fonseca_2015_molestus-pipiens-alignments/._CPIJ000201.nt_ali.fasta
- Price_Fonseca_2015_molestus-pipiens-alignments/CPIJ000202.nt_ali.fasta
- __MACOSX/Price_Fonseca_2015_molestus-pipiens-alignments/._CPIJ000202.nt_ali.fasta
- Price_Fonseca_2015_molestus-pipiens-alignments/CPIJ000203.nt_ali.fasta
[truncated: 9,700 more entries]
