# Supplementary material for: Genetic divergence between populations of feral and domestic forms of a mosquito disease vector assessed by transcriptomics
Source: PeerJ. 2015 Feb 26;3:e807. doi: 10.7717/peerj.807 (PMC4349049; doi:10.7717/peerj.807)
Supplement: Supplemental File S1 — Codon alignments generated in this study. [file peerj-03-807-s015.zip › Price_Fonseca_2015_molestus-pipiens-alignments/CPIJ000178.nt_ali.fasta]

>MOL-CPIJ000178
GAATGGGAAAAGGCGGAAGAGGAATACATTGGAGTTGATCCGCAGGAAACTCGGGACAGTCCAAACTTTGAGGGTTTCGCCGATTTGCTGAGCACGGAGATTGAGGTCAAAGAGGAGGAGATTGAAATCAAGGAAGAGGGGACTTCGACGGACACGGCCGATGAGGGGGAAGATGAACCGGCAAGAAAGCAACAGAAAGTGGGCAAGAATGTGCTGGTTAAGCTTCGGCAACCGGAACCGAAACGTAAGCCTGCTGTCCCGAAGGTGGCGATATATCCACAATTTGTTCCCGATTTGATGGTCAAGCGCAACTCGAACCTGCAGTGCTTGGAATGTGGCCTGTGTTTCAATTCTCCGTATACTTTTGCAGCGCACCGGAAGCAGTTGCACGTTCAGCTGCCCGAATTTCTCCATGCGTGTTCGTACTGTAAGCGGAGGTTCAACGAGCGGGAACTCGTAGATCATTTGGTGAATAGTTGTAATTTGTGCTTTAAGGTTTTCACCAGCCCAGAACAGCTGGAAGCGCACAACGTGGAACAGCACACAAAGTTGTCGAAGATCAGCAAAACCGTATTGCCCTCGGATATTGTCTGCTTCGCGTGTGGCAAGATGGAAAAGCACGCCAAGGACCTTCGCGTTCACATGCAACGGCACAAGGGTCAGGTCCGGTGCAAGGTTTGCAACAGCGCCCAACACAACATGGACAAACTGTACCAACACGTTACAAAGTTCCACCGAGATACCAAAAAGATGACCTACGACTGCTGTCCCAACTGCAGCGAAGTGCATCTCTCGCACCAGCAGATGATCGAACACAAAGAGAGCTGCCTCCTTCCACCTTCCCTGTACGGTCGCTTCCGGCTCGAGTGCCACATCTGCCAGCTGTCCTACTTTGACGTGGAACATTACGAA
>PIP-CPIJ000178
GAATGGGAACAAGCGGAAGAGGAATACATTGGAGTTGATCCGCAGGAAACCCGGGACAGCCCAAACTTTGAGGGTTTCGCCGATTTGCTGAGCACGGAGATTGAGGTCAAAGAGGAGGAGATTGAAATCAAGGAAGAGGGGACTTCGACGGACACGGCCGATGAGGGGGAAGATGAACCGGCAAGAAAGCAACAGAAAGTGGGCAAGAATGTGCTGGTTAAGCTTCGGCAACCGGAACCGAAACGTAAGCCTGCTGTCCCGAAGGCGGCGATATATCCACAATTTGTTCCCGGTTTGATGGTCAAGCGCAACTCGAACCTGCAGTGCTTGGAATGTGGCCTGTGTTTCAATTCTCCGTATACTTTTGCAGCGCACCGGAAGCAGTTGCACGTTCAGCTGCCCGAATTTCTCCATGTGTGTTCGTACTGTAAGCGGAGGTTCAACGAGAGGGAGCTCGTAGATCATTTGGTGAATAGTTGTAATTTGTGCTTTAAGGTTTTCACCAGCCCAGAACAGCTGGAAGCGCACAACGTGGAACTGCACACAAAGCTATCGAAGATCAGCAAAACCGTGTTGCCCTCGGATATTGTCTGCTTCGCGTGTGGCAAGATGGAAAAACACGCCAAGGACCTTCGCGTTCACATGCAACGGCACAAGGGTCAGGTCCGGTGCAAGGTTTGCAACAGCGCCCAACACAACATGGACAAACTGTACCAACACGTAACAAAGTTCCACCGAGATACCAGAAAGATGACCTACGACTGCTGTCCCAACTGCAGTGAAGTGCATCTCTCGCACCAGCAGATGATCGAACACAAAGAGAGCTGTCTCCTGCCACCTTCCCTGTACGGTCGCTTCCGGCTCGAGTGCCACATCTGCCAGCTGTCCTACTTTGACGTGGAACATTACGAA
